# Supplementary material for: Transcription tuned by S-nitrosylation underlies a mechanism for Staphylococcus aureus to circumvent vancomycin killing
Source: Nat Commun. 2023 Apr 21;14:2318. doi: 10.1038/s41467-023-37949-0 (PMC10120478; doi:10.1038/s41467-023-37949-0)
Supplement: Supplementary file 4 — Supplementary Data 1 [file 41467_2023_37949_MOESM4_ESM.xlsx]

## Sheet: Category MS data
Category	Protein accession	Position	Amino acid	Protein description	Localization probability	PEP	Score	Modified sequence	Charge	Mass error [ppm]	MS/MS Count	XN_1 intensity	XN_2 intensity	KEGG Gene
[J] Translation, ribosomal structure and biogenesis	AID38452.1	356	C	Seryl-tRNA synthetase [Staphylococcus aureus]	1	5.44129e-11	139.3	EISSC(1)SNC(1)TDFQAR	3	-0.63494	3	3932.4	5560.1	SARS, serS; seryl-tRNA synthetase [EC:6.1.1.11]
	AID38452.1	353	C	Seryl-tRNA synthetase [Staphylococcus aureus]	1	5.44129e-11	139.3	EISSC(1)SNC(1)TDFQAR	3	-0.63494	6	3932.4	5560.1	SARS, serS; seryl-tRNA synthetase [EC:6.1.1.11]
	AID38452.1	102	C	Seryl-tRNA synthetase [Staphylococcus aureus]	1	2.37556e-05	105.2	MTGILC(1)R	3	-0.12098	4	4283.8	4967.8	SARS, serS; seryl-tRNA synthetase [EC:6.1.1.11]
	AID38452.1	323	C	Seryl-tRNA synthetase [Staphylococcus aureus]	1	2.26715e-14	160.78	VILC(1)TGDIGFSASK	2	0.43578	3	2057.5	3806.4	SARS, serS; seryl-tRNA synthetase [EC:6.1.1.11]
	AID38452.1	260	C	Seryl-tRNA synthetase [Staphylococcus aureus]	1	4.5827e-05	125.83	FTGQSAC(1)FR	3	2.8567	2	4810.9	5302	SARS, serS; seryl-tRNA synthetase [EC:6.1.1.11]
	AID38522.1	105	C	tRNA dihydrouridine synthase [Staphylococcus aureus]	1	6.9158e-06	89.624	GIDLNMGC(1)PVANVAK	3	0.11757	1	1740.3	2051.3	---
	AID38832.1	120	C	putative acetyltransferase [Staphylococcus aureus]	1	2.21679e-09	157.38	YC(1)FEELDLNR	2	-0.43618	3	5764.7	6650.9	rimL; ribosomal-protein-serine acetyltransferase [EC:2.3.1.-]
	AID38854.1	101	C	putative GTP-binding protein [Staphylococcus aureus]	1	0.000311846	86.882	EVDAIC(1)QVVR	3	-0.33427	1	3468.8	3278.8	ychF; ribosome-binding ATPase
	AID38858.1	16	C	30S ribosomal protein S18 [Staphylococcus aureus]	1	1.4389e-22	171.08	VC(1)YFTANGITHIDYK	4	-0.74069	7	2621.4	1824.8	RP-S18, MRPS18, rpsR; small subunit ribosomal protein S18
	AID38995.1	3	C	Peptidyl-tRNA hydrolase [Staphylococcus aureus]	1	0.00445307	57.55	C(1)IVGLGNIGK	3	0.51493	1	2467.5	2644.4	PTH1, pth, spoVC; peptidyl-tRNA hydrolase, PTH1 family [EC:3.1.1.29]
	AID39042.1	258	C	Translation elongation factor G [Staphylococcus aureus]	1	5.73095e-24	150.7	QATTNVEFYPVLC(1)GTAFK	3	-0.12546	1	4706.6	10173	fusA, GFM, EFG; elongation factor G
	AID39042.1	473	C	Translation elongation factor G [Staphylococcus aureus]	1	2.81794e-12	119.68	EFNVEC(1)NVGAPMVSYR	2	-1.2915	3	3324.4	1978.7	fusA, GFM, EFG; elongation factor G
	AID39043.1	82	C	Translation elongation factor Tu [Staphylococcus aureus]	1	3.67882e-18	160.78	HYAHVDC(1)PGHADYVK	3	0.2332	3	4290.2	2827.1	tuf, TUFM; elongation factor Tu
	AID39289.1	333	C	VacB/RNase II family exoribonuclease [Staphylococcus aureus]	1	2.74516e-07	95.538	LSNGIC(1)SLNPNVDR	3	-0.97048	1	1478.6	2008	rnr, vacB; ribonuclease R [EC:3.1.-.-]
	AID39564.1	33	C	50S ribosomal protein L32 [Staphylococcus aureus]	1	2.4499e-13	127.05	ISVPGMTEC(1)PNC(1)GEYK	4	0.62398	70	24803	31264	RP-L32, MRPL32, rpmF; large subunit ribosomal protein L32
	AID39564.1	46	C	50S ribosomal protein L32 [Staphylococcus aureus]	1	5.9504e-109	194.13	NC(1)GSYNGEEVAAK	2	0.027334	8	54396	40997	RP-L32, MRPL32, rpmF; large subunit ribosomal protein L32
	AID39564.1	30	C	50S ribosomal protein L32 [Staphylococcus aureus]	1	2.4499e-13	127.05	ISVPGMTEC(1)PNC(1)GEYK	4	0.62398	63	24803	31264	RP-L32, MRPL32, rpmF; large subunit ribosomal protein L32
	AID39564.1	43	C	50S ribosomal protein L32 [Staphylococcus aureus]	1	0.00209742	68.576	VC(1)KNC(1)GSYNGEEVAAK	4	0.4065	1	2543.8	3616.9	RP-L32, MRPL32, rpmF; large subunit ribosomal protein L32
	AID39659.1	67	C	Ribosomal RNA large subunit methyltransferase N [Staphylococcus aureus]	1	1.54993e-29	183.7	HDYGNSVCVTTQVGC(1)R	3	0.10065	2	2763.6	2337.7	rlmN; 23S rRNA (adenine2503-C2)-methyltransferase [EC:2.1.1.192]
	AID39659.1	60	C	Ribosomal RNA large subunit methyltransferase N [Staphylococcus aureus]	0.986832	0.00037946	67.646	HDYGNSVC(0.987)VTTQVGC(0.013)R	3	1.4391	1	1680.8	1676.8	rlmN; 23S rRNA (adenine2503-C2)-methyltransferase [EC:2.1.1.192]
	AID39665.1	5	C	50S ribosomal protein L28 [Staphylococcus aureus]	1	3.12529e-05	98.009	QC(1)FVTGR	2	-0.50055	4	18301	15104	RP-L28, MRPL28, rpmB; large subunit ribosomal protein L28
	AID39694.1	52	C	methylenetetrahydrofolate--tRNA-(uracil-5-)-methyltransferase TrmFO [Staphylococcus aureus]	1	1.049e-14	165.09	FAELVC(1)SNSLR	2	0.29153	2	7306.5	7064	trmFO, gid; methylenetetrahydrofolate--tRNA-(uracil-5-)-methyltransferase [EC:2.1.1.74]
	AID39694.1	225	C	methylenetetrahydrofolate--tRNA-(uracil-5-)-methyltransferase TrmFO [Staphylococcus aureus]	1	1.65248e-05	87.519	YFEGC(1)MPFEVMAER	3	-0.82263	3	4069.4	2254.9	trmFO, gid; methylenetetrahydrofolate--tRNA-(uracil-5-)-methyltransferase [EC:2.1.1.74]
	AID39700.1	240	C	Translation elongation factor Ts [Staphylococcus aureus]	1	7.2616e-14	153.94	YLQEIC(1)AVDQDFVK	2	1.7184	3	2392.6	2988.7	tsf, TSFM; elongation factor Ts
	AID39700.1	23	C	Translation elongation factor Ts [Staphylococcus aureus]	1	0.000268024	104.22	TGAGMMDC(1)K	2	-0.58393	11	6500.9	6780.1	tsf, TSFM; elongation factor Ts
	AID39714.1	679	C	Translation initiation factor 2 [Staphylococcus aureus]	1	8.26842e-12	112.96	GYEC(1)GITIENYNDLK	3	0.18015	1	2317.6	1792.8	infB, MTIF2; translation initiation factor IF-2
	AID39720.1	233	C	Ribonuclease J2 endoribonuclease in RNA processing [Staphylococcus aureus]	1	5.99704e-06	92.247	LIVSC(1)YASNFIR	2	0.66383	2	2566	2589.1	rnj; ribonuclease J [EC:3.1.-.-]
	AID39738.1	453	C	(dimethylallyl)adenosine tRNA methylthiotransferase [Staphylococcus aureus]	1	5.74905e-08	101.42	YEGQTVTVLC(1)EGSSK	3	-0.036967	1	1841.5	1980.4	miaB; tRNA-2-methylthio-N6-dimethylallyladenosine synthase [EC:2.8.4.3]
	AID39738.1	223	C	(dimethylallyl)adenosine tRNA methylthiotransferase [Staphylococcus aureus]	1	0.00146764	68.536	AWVNIMYGC(1)DK	3	-2.8462	1	1408.5	1474.8	miaB; tRNA-2-methylthio-N6-dimethylallyladenosine synthase [EC:2.8.4.3]
	AID39917.1	67	C	Asparaginyl-tRNA synthetase [Staphylococcus aureus]	1	2.91798e-05	82.59	YGSVPHC(1)GFGLGLER	3	0.056842	2	2722.9	2035.6	NARS, asnS; asparaginyl-tRNA synthetase [EC:6.1.1.22]
	AID39918.1	253	C	Asparaginyl-tRNA synthetase [Staphylococcus aureus]	1	2.3976e-06	126.57	SVLENC(1)K	2	-0.31953	2	9047.3	6629.6	NARS, asnS; asparaginyl-tRNA synthetase [EC:6.1.1.22]
	AID40014.1	9	C	50S ribosomal protein L33 type 1 [Staphylococcus aureus]	1	1.28484e-42	218.16	VNVTLAC(1)TEC(1)GDR	4	-0.11123	7	34534	19792	RP-L33, MRPL33, rpmG; large subunit ribosomal protein L33
	AID40014.1	12	C	50S ribosomal protein L33 type 1 [Staphylococcus aureus]	1	5.82412e-33	209.25	VNVTLAC(1)TEC(1)GDR	4	-0.11123	9	11341	6708.1	RP-L33, MRPL33, rpmG; large subunit ribosomal protein L33
	AID40028.1	137	C	Glycyl-tRNA synthetase [Staphylococcus aureus]	1	0.00133043	61.409	IIDDEGIVC(1)PVSK	3	0.7958	1	1547.1	1434.5	GARS, glyS1; glycyl-tRNA synthetase [EC:6.1.1.14]
	AID40028.1	328	C	Glycyl-tRNA synthetase [Staphylococcus aureus]	1	0.000664615	67.136	YIPYC(1)IEPSLGADR	3	0.73466	1	2572	1791.9	GARS, glyS1; glycyl-tRNA synthetase [EC:6.1.1.14]
	AID40043.1	11	C	"MiaB family protein, possibly involved in tRNA or rRNA modification [Staphylococcus aureus]"	1	9.38041e-15	166.87	STVAFHTLGC(1)K	2	0.43662	3	5190.3	6352.1	mtaB; threonylcarbamoyladenosine tRNA methylthiotransferase MtaB [EC:2.8.4.5]
	AID40090.1	102	C	hypothetical protein SAXN108_1649 [Staphylococcus aureus]	1	6.7318e-05	102.53	TPNPDVMC(1)NK	2	-0.0559	5	7513.4	6977.7	mnmA, trmU; tRNA-uridine 2-sulfurtransferase [EC:2.8.1.13]
	AID40090.1	199	C	hypothetical protein SAXN108_1649 [Staphylococcus aureus]	1	8.08524e-07	128.36	DSTGIC(1)FIGEK	3	-0.26565	2	3068.2	2569.2	mnmA, trmU; tRNA-uridine 2-sulfurtransferase [EC:2.8.1.13]
	AID40098.1	221	C	Aspartyl-tRNA synthetase [Staphylococcus aureus]	1	0.00167384	76.605	C(1)FRDEDLR	3	-0.40641	1	2002	3552.9	DARS, aspS; aspartyl-tRNA synthetase [EC:6.1.1.12]
	AID40098.1	565	C	Aspartyl-tRNA synthetase [Staphylococcus aureus]	1	2.13099e-44	213.98	TASATC(1)LLTNAPGEVSDK	2	0.064209	2	902.67	2474.5	DARS, aspS; aspartyl-tRNA synthetase [EC:6.1.1.12]
	AID40439.1	191	C	"Aspartyl-tRNAAsn amidotransferase subunit B, Glutamyl-tRNA(Gln) amidotransferase subunit B [Staphylococcus aureus]"	1	9.49254e-11	134.88	C(1)DANISLRPYGQEK	4	0.30332	1	1006	1414.4	gatB, PET112; aspartyl-tRNA(Asn)/glutamyl-tRNA(Gln) amidotransferase subunit B [EC:6.3.5.6 6.3.5.7]
	AID40440.1	91	C	"Aspartyl-tRNAAsn amidotransferase subunit A, Glutamyl-tRNA(Gln) amidotransferase subunit A [Staphylococcus aureus]"	1	1.59702e-05	86.497	DNIITNGLETTC(1)ASK	3	-0.65489	2	937.26	908.76	gatA, QRSL1; aspartyl-tRNA(Asn)/glutamyl-tRNA(Gln) amidotransferase subunit A [EC:6.3.5.6 6.3.5.7]
	AID40624.1	130	C	Aminoglycoside 3'-phosphotransferase [Staphylococcus aureus]	1	4.4846e-37	197.1	LFHSIDISDC(1)PYTNSLDSR	4	-0.1556	5	6630	3992.3	aph3-III; aminoglycoside 3'-phosphotransferase III [EC:2.7.1.95]
	AID40624.1	118	C	Aminoglycoside 3'-phosphotransferase [Staphylococcus aureus]	1	1.0614e-09	160.77	IIELYAEC(1)IR	2	-0.56809	3	12706	7706.9	aph3-III; aminoglycoside 3'-phosphotransferase III [EC:2.7.1.95]
	AID40916.1	121	C	30S ribosomal protein S11 [Staphylococcus aureus]	1	1.61123e-10	139.48	DVTPVPHNGC(1)RPPK	2	0.27858	5	5435.2	3745.1	RP-S11, MRPS11, rpsK; small subunit ribosomal protein S11
	AID40918.1	27	C	50S ribosomal protein L36 [Staphylococcus aureus]	1	1.56329e-10	163.69	VMVIC(1)ENPK	3	-0.070542	4	8866.3	7714.8	RP-L36, MRPL36, rpmJ; large subunit ribosomal protein L36
	AID40930.1	84	C	50S ribosomal protein L14 [Staphylococcus aureus]	1	9.77703e-14	163.9	FDENAC(1)VIIR	2	0.15723	3	7797.2	7951.3	RP-L14, MRPL14, rplN; large subunit ribosomal protein L14
	AID40930.1	41	C	50S ribosomal protein L14 [Staphylococcus aureus]	1	2.51374e-13	157.82	TANIGDVIVC(1)TVK	3	-1.7441	5	2277.6	2308.9	RP-L14, MRPL14, rplN; large subunit ribosomal protein L14
	AID40937.1	188	C	50S ribosomal protein L2 [Staphylococcus aureus]	1	2.55346e-05	102.71	MILSTC(1)R	2	-0.95781	6	35499	50372	RP-L2, MRPL2, rplB; large subunit ribosomal protein L2
Transcription & Regulators	AID38461.1	67	C	transcriptional regulatory protein WalR [Staphylococcus aureus]	1	0.00413994	40.103	DGMEVC(1)R	3	-2.1382	1	5981.1	3859	vicR; two-component system, OmpR family, response regulator VicR	vicR; two-component system, OmpR family, response regulator VicR
	AID38538.1	61	C	HTH-type transcriptional regulator SarS [Staphylococcus aureus]	1	0.000930403	76.064	IVSDLC(1)YK	3	-0.12132	2	3055.3	4462.6	---
	AID38639.1	135	C	putative response regulator [Staphylococcus aureus]	1	4.02966e-05	82.515	SLAPC(1)HDAFQPLLK	4	-0.75729	1	2114.6	1738.9	yesN; two-component system, response regulator YesN
	AID38753.1	129	C	Phage repressor [Staphylococcus aureus]	1	0.0105681	44.391	SEVDIYGC(1)ASAGIGER	3	0.37956	1	1374.5	1608.9	---
	AID39037.1	722	C	DNA-directed RNA polymerase beta subunit [Staphylococcus aureus]	1	1.27094e-07	102.06	SNSGTC(1)YNQR	2	2.0799	2	8345.4	6064.8	rpoB; DNA-directed RNA polymerase subunit beta [EC:2.7.7.6]
	AID39037.1	593	C	DNA-directed RNA polymerase beta subunit [Staphylococcus aureus]	1	9.54358e-14	174.41	FMDDEVVC(1)R	2	-0.33737	8	22601	12300	rpoB; DNA-directed RNA polymerase subunit beta [EC:2.7.7.6]
	AID39037.1	624	C	DNA-directed RNA polymerase beta subunit [Staphylococcus aureus]	1	9.68851e-13	111.57	QVVSAATAC(1)IPFLENDDSNR	3	-0.1961	1	1756.1	1298.2	rpoB; DNA-directed RNA polymerase subunit beta [EC:2.7.7.6]
	AID39038.1	60	C	DNA-directed RNA polymerase beta' subunit [Staphylococcus aureus]	1	8.44127e-14	166.3	DWEC(1)SC(1)GK	3	-0.50748	3	7448.8	5493.7	rpoC; DNA-directed RNA polymerase subunit beta' [EC:2.7.7.6]
	AID39038.1	896	C	DNA-directed RNA polymerase beta' subunit [Staphylococcus aureus]	1	0.000108369	108.3	SAFTC(1)NAR	2	-0.34794	1	9584.9	10743	rpoC; DNA-directed RNA polymerase subunit beta' [EC:2.7.7.6]
	AID39038.1	62	C	DNA-directed RNA polymerase beta' subunit [Staphylococcus aureus]	1	9.39604e-05	107.1	DWEC(1)SC(1)GK	3	-0.50748	1	5188.7	3448.2	rpoC; DNA-directed RNA polymerase subunit beta' [EC:2.7.7.6]
	AID39038.1	78	C	DNA-directed RNA polymerase beta' subunit [Staphylococcus aureus]	1	0.00019622	89.142	C(1)GVEVTK	3	0.15387	1	11071	8060.2	rpoC; DNA-directed RNA polymerase subunit beta' [EC:2.7.7.6]
	AID39038.1	355	C	DNA-directed RNA polymerase beta' subunit [Staphylococcus aureus]	1	0.00074815	77.046	MYQC(1)GLPK	2	0.49563	4	6271.1	7100.6	rpoC; DNA-directed RNA polymerase subunit beta' [EC:2.7.7.6]
	AID39141.1	124	C	DtxR family transcriptional regulator [Staphylococcus aureus]	1	4.23821e-13	123.14	LDSLLNFPETC(1)PHGGVIPR	3	0.42641	2	1866.3	1194.9	troR; DtxR family transcriptional regulator, Mn-dependent transcriptional regulator
	AID39196.1	12	C	Transcriptional regulator MgrA Regulator of autolytic activity [Staphylococcus aureus]	1	1.00541e-07	134.49	EQLC(1)FSLYNAQR	3	0.14266	1	3145.3	2906.7	mgrA; MarR family transcriptional regulator, multiple gene regulator MgrA
	AID39276.1	87	C	hypothetical protein SAXN108_0835 [Staphylococcus aureus]	1	3.41732e-05	94.163	NNIYIC(1)R	3	0.70602	1	6344.1	7017.6	K09762; uncharacterized protein
	AID39478.1	69	C	Acetyltransferase GNAT family protein [Staphylococcus aureus]	1	9.77209e-12	110.25	VAGC(1)IISYSGENELK	3	0.82861	1	1239.1	1902.3	---
	AID39478.1	45	C	Acetyltransferase GNAT family protein [Staphylococcus aureus]	1	0.000415854	85.38	SC(1)VDATYR	3	-0.93095	1	6338.8	7492.5	---
	AID39478.1	148	C	Acetyltransferase GNAT family protein [Staphylococcus aureus]	1	6.68002e-05	74.296	WSLNC(1)DINNEAALK	3	-0.27679	1	1580.5	2144.7	---
	AID39617.1	103	C	Cell division protein MraZ [Staphylococcus aureus]	1	9.77703e-14	163.9	EC(1)TVIGVSNR	2	-0.32043	2	9964.7	12040	mraZ; MraZ protein
	AID39711.1	251	C	putative N utilization substance protein A [Staphylococcus aureus]	1	0.000443209	65.022	ISVFSENNDIDAVGAC(1)VGAK	3	0.71949	1	791.01	952.79	nusA; N utilization substance protein A
	AID40095.1	25	C	hypothetical protein SAXN108_1654 [Staphylococcus aureus]	1	0.00197188	68.132	KEGQGC(1)ISLK	3	0.18712	1	5399.7	6474.7	cymR; Rrf2 family transcriptional regulator, cysteine metabolism repressor
	AID40102.1	627	C	"GTP pyrophosphokinase, (p)ppGpp synthetase I [Staphylococcus aureus]"	1	1.6422e-05	112.37	TDC(1)PNIK	3	0.19759	2	1777.9	3495.4	relA; GTP pyrophosphokinase [EC:2.7.6.5]
	AID40102.1	602	C	"GTP pyrophosphokinase, (p)ppGpp synthetase I [Staphylococcus aureus]"	1	0.000719788	61.962	C(1)C(1)NPIPGDDIVGYITK	4	0.78647	2	402.18	1691.9	relA; GTP pyrophosphokinase [EC:2.7.6.5]
	AID40102.1	601	C	"GTP pyrophosphokinase, (p)ppGpp synthetase I [Staphylococcus aureus]"	1	0.000719788	61.962	C(1)C(1)NPIPGDDIVGYITK	4	0.78647	2	402.18	1691.9	relA; GTP pyrophosphokinase [EC:2.7.6.5]
	AID40153.1	34	C	hypothetical protein SAXN108_1712 [Staphylococcus aureus]	1	5.26208e-09	147.4	EC(1)ENC(1)GTR	4	-1.0123	2	16694	35315	nrdR; transcriptional repressor NrdR
	AID40153.1	31	C	hypothetical protein SAXN108_1712 [Staphylococcus aureus]	1	5.26208e-09	147.4	EC(1)ENC(1)GTR	4	-1.0123	2	16694	35315	nrdR; transcriptional repressor NrdR
	AID40206.1	216	C	Catabolite control protein A [Staphylococcus aureus]	1	5.07136e-13	124.29	NGLQLGDTLNC(1)SGAESYK	3	0.28034	2	2157.6	2186.5	lacI, galR; LacI family transcriptional regulator
	AID40544.1	128	C	Phage repressor [Staphylococcus aureus]	1	5.03685e-08	101.05	TPVNVNGC(1)VSAGVGER	3	-0.95556	1	1488.1	2227.1	---
	AID40753.1	18	C	sigma factor B regulation protein [Staphylococcus aureus]	1	0.000151093	80.17	GLIDESLTC(1)QDK	3	0.5186	1	1882.3	1677.7	rsbU_P; phosphoserine phosphatase RsbU/P [EC:3.1.3.3]
	AID40809.1	4	C	hypothetical protein SAXN108_2368 [Staphylococcus aureus]	1	9.66324e-16	174.05	MEVC(1)PYLEETFK	3	-0.90756	4	4480.9	3143.5	---
	AID40982.1	69	C	Urease accessory protein UreG [Staphylococcus aureus]	1	2.62589e-08	106.42	IIGVETGGC(1)PHTAIR	3	-0.23657	2	5732.6	3487.6	ureG; urease accessory protein
	AID40984.1	57	C	Transcriptional regulator SarR [Staphylococcus aureus]	1	5.1025e-10	157.03	C(1)SEFKPYYLTK	3	0.068937	1	2527.1	2365.7	---
	AID41066.1	11	C	putative acetyltransferase (GNAT) familyprotein [Staphylococcus aureus]	0.992345	0.000107443	72.898	VTYDIPTC(0.992)EDYC(0.008)ALR	3	0.93464	1	3202.7	1939.2	---
	AID41131.1	37	C	hypothetical protein SAXN108_2690 [Staphylococcus aureus]	1	2.50213e-05	88.092	C(1)YQEGVIADLQLK	3	0.35549	1	1074.3	1317.4	---
	AID41343.1	233	C	HTH-type transcriptional regulator ArcR [Staphylococcus aureus]	1	0.000102122	103.83	HLFNDVC(1)V	2	1.5107	1	4193.2	4260.1	arcR; CRP/FNR family transcriptional regulator, arginine deiminase pathway regulator
[L] Replication, recombination and repair	AID38447.1	421	C	DNA gyrase subunit B [Staphylococcus aureus]	1	1.04161e-06	129.55	LADC(1)SSK	2	-0.20938	2	5001.8	4383.7	gyrB; DNA gyrase subunit B [EC:5.99.1.3]
	AID38857.1	51	C	Single-stranded DNA-binding protein [Staphylococcus aureus]	1	2.64565e-64	257.66	EADFINC(1)VVFR	2	0.74939	11	19517	24877	ssb; single-strand DNA-binding protein
	AID38909.1	173	C	hypothetical protein SAXN108_0468 [Staphylococcus aureus]	1	0.000973352	65.038	SNLNFC(1)INENYDK	3	0.6622	1	1914.3	1697.3	---
	AID38909.1	344	C	hypothetical protein SAXN108_0468 [Staphylococcus aureus]	1	5.20274e-06	130.22	IVEFEAC(1)R	3	0.44171	1	19190	21381	---
	AID38909.1	511	C	hypothetical protein SAXN108_0468 [Staphylococcus aureus]	1	5.74392e-05	75.018	C(1)AIVTDLDEQAIPSEHR	4	0.30447	1	992.16	719.15	---
	AID38969.1	501	C	DNA polymerase III subunits gamma and tau [Staphylococcus aureus]	1	0.000181926	73.082	SSIESVVC(1)NIVNK	3	-0.78835	1	555.89	950.24	DPO3G, dnaX; DNA polymerase III subunit gamma/tau [EC:2.7.7.7]
	AID38969.1	64	C	DNA polymerase III subunits gamma and tau [Staphylococcus aureus]	0.999059	0.000378574	73.138	AINC(0.999)LNSTDGEPC(0.191)NEC(0.802)HIC(0.007)K	5	0.16665	1	3136.1	1986.4	DPO3G, dnaX; DNA polymerase III subunit gamma/tau [EC:2.7.7.7]
	AID38969.1	73	C	DNA polymerase III subunits gamma and tau [Staphylococcus aureus]	0.947796	0.0137622	52.866	AINC(0.023)LNSTDGEPC(0.948)NEC(0.948)HIC(0.081)K	4	-0.45959	1	3005.4	2152	DPO3G, dnaX; DNA polymerase III subunit gamma/tau [EC:2.7.7.7]
	AID38969.1	76	C	DNA polymerase III subunits gamma and tau [Staphylococcus aureus]	0.947796	0.000378574	73.138	AINC(0.023)LNSTDGEPC(0.948)NEC(0.948)HIC(0.081)K	4	-0.45959	2	3136.1	1986.4	DPO3G, dnaX; DNA polymerase III subunit gamma/tau [EC:2.7.7.7]
	AID38969.1	79	C	DNA polymerase III subunits gamma and tau [Staphylococcus aureus]	0.99249	1.99478e-07	95.205	AINCLNSTDGEPCNEC(0.007)HIC(0.992)K	4	0.36601	1	975.02	946.44	DPO3G, dnaX; DNA polymerase III subunit gamma/tau [EC:2.7.7.7]
	AID38978.1	92	C	DNA replication initiation control protein YabA [Staphylococcus aureus]	1	9.0546e-18	156.24	DNLAILYGEGFHIC(1)K	4	-0.14412	2	1261	3341.8	---
	AID38983.1	242	C	deoxyribonuclease [Staphylococcus aureus]	1	5.41958e-18	171.99	GLSYEEVC(1)EQTTK	2	0.45883	2	2101.8	3245.7	tatD; TatD DNase family protein [EC:3.1.21.-]
	AID39078.1	214	C	"Uracil-DNA glycosylase, family 1 [Staphylococcus aureus]"	1	3.76571e-05	123.38	SPINWC(1)ESEA	2	-0.37146	1	4618.8	5086.3	UNG, UDG; uracil-DNA glycosylase [EC:3.2.2.27]
	AID39267.1	379	C	Excinuclease ABC subunit A [Staphylococcus aureus]	1	3.09495e-07	105.65	YMTELPC(1)ETC(1)HGK	4	-0.21245	4	3025.9	2394.9	uvrA; excinuclease ABC subunit A
	AID39267.1	376	C	Excinuclease ABC subunit A [Staphylococcus aureus]	1	5.22333e-05	83.204	YMTELPC(1)ETC(1)HGK	4	-0.21245	1	3296.7	3057.9	uvrA; excinuclease ABC subunit A
	AID39402.1	759	C	"ATP-dependent nuclease, subunit B [Staphylococcus aureus]"	1	0.000112909	112.71	FEGYQQC(1)PFK	3	-0.77683	2	2040	2108.7	addB; ATP-dependent helicase/nuclease subunit B [EC:3.1.-.- 3.6.4.12]
	AID39668.1	98	C	ATP-dependent DNA helicase RecG [Staphylococcus aureus]	1	0.000587721	80.688	C(1)IFFNQPYLK	2	-3.7665	2	1698.8	1581.8	recG; ATP-dependent DNA helicase RecG [EC:3.6.4.12]
	AID39693.1	661	C	DNA topoisomerase I [Staphylococcus aureus]	1	2.13106e-28	213.24	C(1)NQYLVENK	3	-0.27185	7	2901.3	2899	topA; DNA topoisomerase I [EC:5.99.1.2]
	AID39693.1	577	C	DNA topoisomerase I [Staphylococcus aureus]	1	0.000699504	58.712	IEIKDEPAGEDC(1)EIC(1)GSPMVIK	5	0.24062	1	1176.9	1290.7	topA; DNA topoisomerase I [EC:5.99.1.2]
	AID39693.1	597	C	DNA topoisomerase I [Staphylococcus aureus]	1	1.60325e-05	111.86	FMAC(1)SNFPDC(1)R	4	-0.83848	8	11568	12738	topA; DNA topoisomerase I [EC:5.99.1.2]
	AID39693.1	645	C	DNA topoisomerase I [Staphylococcus aureus]	1	9.66634e-15	139.64	YPEC(1)DFISWDKPIGR	3	0.073376	3	2442.5	2502.1	topA; DNA topoisomerase I [EC:5.99.1.2]
	AID39693.1	681	C	DNA topoisomerase I [Staphylococcus aureus]	1	1.07778e-15	171.95	TTQVIC(1)SNC(1)DYK	3	-0.22963	19	20231	18267	topA; DNA topoisomerase I [EC:5.99.1.2]
	AID39693.1	639	C	DNA topoisomerase I [Staphylococcus aureus]	1	1.98735e-05	108.92	VFYGC(1)SK	2	1.3031	3	7249.2	7432.1	topA; DNA topoisomerase I [EC:5.99.1.2]
	AID39693.1	580	C	DNA topoisomerase I [Staphylococcus aureus]	1	0.000699504	58.712	IEIKDEPAGEDC(1)EIC(1)GSPMVIK	5	0.24062	1	1176.9	1290.7	topA; DNA topoisomerase I [EC:5.99.1.2]
	AID39693.1	678	C	DNA topoisomerase I [Staphylococcus aureus]	1	1.07778e-15	171.95	TTQVIC(1)SNC(1)DYK	3	-0.22963	19	20231	18267	topA; DNA topoisomerase I [EC:5.99.1.2]
	AID39693.1	603	C	DNA topoisomerase I [Staphylococcus aureus]	1	8.53277e-06	119.27	FMACSNFPDC(1)R	3	-0.35406	8	4184.5	4159	topA; DNA topoisomerase I [EC:5.99.1.2]
	AID39915.1	196	C	Endonuclease III [Staphylococcus aureus]	0.992545	0.0206209	56.205	C(0.993)DIC(0.007)PLLEDCR	3	-0.51274	1	1932.1	2038.6	NTH; endonuclease III [EC:4.2.99.18]
	AID40020.1	180	C	Endonuclease IV [Staphylococcus aureus]	1	2.83993e-24	156.83	LSVC(1)FDTC(1)HTHDAGYNVK	5	-0.79869	4	9645.2	16791	nfo; deoxyribonuclease IV [EC:3.1.21.2]
	AID40020.1	176	C	Endonuclease IV [Staphylococcus aureus]	1	2.83993e-24	156.83	LSVC(1)FDTC(1)HTHDAGYNVK	5	-0.79869	4	9645.2	16791	nfo; deoxyribonuclease IV [EC:3.1.21.2]
	AID40580.1	318	C	Site-specific recombinase [Staphylococcus aureus]	1	0.00462141	60.398	TYALTGLC(1)K	3	0.43002	1	4002.4	4243.4	---
	AID40580.1	44	C	Site-specific recombinase [Staphylococcus aureus]	1	0.00884227	51.726	C(1)ELNNWSYELYK	3	1.2729	1	941.09	1325.3	---
	AID41177.1	259	C	putative helicase [Staphylococcus aureus]	1	0.0128474	51.436	TILC(1)ALDVR	3	-3.1853	1	4853.3	5967.8	---
	AID41297.1	40	C	hypothetical protein SAXN108_2856 [Staphylococcus aureus]	1	0.00018062	113.71	YMFDYSAC(1)K	2	-0.33123	4	5373.8	6646.3	---
Cell Wall Biosynthesis & Cell Division	AID38680.1	191	C	cell wall metabolism protein [Staphylococcus aureus]	1	1.10933e-29	173.37	MSELTSSYEPPIEAC(1)GTWR	3	0.28208	4	3447.7	3905.6	ytfE, scdA; regulator of cell morphogenesis and NO signaling
	AID39002.1	354	C	tRNAIle-lysidine synthetase [Staphylococcus aureus]	1	9.55745e-05	101.33	C(1)LFPLTVR	2	1.4442	3	6583.4	7028.7	tilS, mesJ; tRNA(Ile)-lysidine synthase [EC:6.3.4.19]
	AID39628.1	98	C	hypothetical protein SAXN108_1187 [Staphylococcus aureus]	1	0.000532063	83.614	MC(1)LFEPR	3	0.34316	2	11067	6231.5	sepF; cell division inhibitor SepF
	AID40532.1	355	C	"ATPase involved in DNA repair, phage associated [Staphylococcus aureus]"	0.90291	9.78988e-21	141.36	FEYLDDNVC(0.903)SC(0.549)C(0.549)GQQLPAEQVSEVR	4	-0.56017	2	6706.4	7737.1	---
	AID41430.1	274	C	glucose inhibited division protein A [Staphylococcus aureus]	1	0.004848	62.582	YC(1)PSIEDK	3	0.17199	1	5205.1	4555.4	gidA, mnmG, MTO1; tRNA uridine 5-carboxymethylaminomethyl modification enzyme
[V] Defense mechanisms	AID38928.1	232	C	"Type I restriction-modification system, DNA-methyltransferase subunit M [Staphylococcus aureus]"	1	0.000191307	71.98	HVYDPTC(1)GSGSLLLR	3	0.073177	1	4429.8	3194.2	hsdM; type I restriction enzyme M protein [EC:2.1.1.72]
	AID39831.1	56	C	factor essential for expression of methicillinresistance [Staphylococcus aureus]	1	6.05511e-05	80.236	NNNNEVIAAC(1)LLTAVPVMK	3	-0.037645	1	1026.1	885.46	femA; peptidoglycan pentaglycine glycine transferase (the second and third glycine) [EC:2.3.2.17]
	AID39832.1	102	C	putative methicillin resistance expressionfactor [Staphylococcus aureus]	1	1.67862e-05	112.36	YLQQHQC(1)LYVK	3	0.81225	1	1874.7	1574.5	femB; peptidoglycan pentaglycine glycine transferase (the fourth and fifth glycine) [EC:2.3.2.18]
	AID40952.1	70	C	putative peptidoglycan pentaglycine interpeptidebiosynthesis protein [Staphylococcus aureus]	1	0.000170695	90.05	LPYTLC(1)YISR	3	0.15212	1	2428.8	2594.3	femX, fmhB; peptidoglycan pentaglycine glycine transferase (the first glycine) [EC:2.3.2.16]
[T] Signal transduction mechanisms	AID38681.1	314	C	autolysin sensor kinase protein [Staphylococcus aureus]	0.99915	0.000326995	71.176	EEIGC(0.001)SHPNC(0.999)PLR	3	0.17359	1	3166	3770.7	lytS; two-component system, LytTR family, sensor histidine kinase LytS [EC:2.7.13.3]
	AID39546.1	408	C	GTP-binding protein TypA/BipA [Staphylococcus aureus]	1	3.94612e-13	121.21	VQC(1)EVPQENAGAVIESLGAR	3	0.97244	1	1048.9	634.4	typA, bipA; GTP-binding protein
	AID39955.1	533	C	sensor kinase SrrB [Staphylococcus aureus]	1	0.00274353	61.344	QGTGLGLFIC(1)K	2	-1.23	2	3000.3	2445	resE; two-component system, OmpR family, sensor histidine kinase ResE [EC:2.7.13.3]
	AID40102.1	627	C	"GTP pyrophosphokinase, (p)ppGpp synthetase I [Staphylococcus aureus]"	1	1.6422e-05	112.37	TDC(1)PNIK	3	0.19759	2	1777.9	3495.4	relA; GTP pyrophosphokinase [EC:2.7.6.5]
	AID40102.1	602	C	"GTP pyrophosphokinase, (p)ppGpp synthetase I [Staphylococcus aureus]"	1	0.000719788	61.962	C(1)C(1)NPIPGDDIVGYITK	4	0.78647	2	402.18	1691.9	relA; GTP pyrophosphokinase [EC:2.7.6.5]
	AID40102.1	601	C	"GTP pyrophosphokinase, (p)ppGpp synthetase I [Staphylococcus aureus]"	1	0.000719788	61.962	C(1)C(1)NPIPGDDIVGYITK	4	0.78647	2	402.18	1691.9	relA; GTP pyrophosphokinase [EC:2.7.6.5]
	AID40179.1	137	C	Universal stress protein family [Staphylococcus aureus]	1	2.69265e-06	137.95	HAPC(1)DVLVVR	3	1.0107	13	23193	32674	---
	AID40188.1	102	C	hypothetical protein SAXN108_1747 [Staphylococcus aureus]	1	7.0739e-62	219.35	TQIVADVHQFEGHIAC(1)DANSK	3	1.0034	3	2160.4	1838	msrC; L-methionine (R)-S-oxide reductase [EC:1.8.4.14]
	AID40319.1	81	C	histidine kinase protein [Staphylococcus aureus]	1	0.000425865	84.368	DGSC(1)WC(1)VK	3	0.15898	1	4847.4	4592.7	---
	AID40319.1	99	C	histidine kinase protein [Staphylococcus aureus]	1	0.00441056	61.765	ASNIVNC(1)SR	2	0.22865	1	5507.9	4927.2	---
	AID40319.1	79	C	histidine kinase protein [Staphylococcus aureus]	1	0.000425865	84.368	DGSC(1)WC(1)VK	3	0.15898	1	4847.4	4592.7	---
	AID40419.1	13	C	Low molecular weight protein tyrosine phosphatase [Staphylococcus aureus]	0.999363	5.71595e-05	74.987	MVDVAFVC(0.001)LGNIC(0.999)R	3	0.94759	1	1148.1	972.89	E3.1.3.48; protein-tyrosine phosphatase [EC:3.1.3.48]
	AID40753.1	18	C	sigma factor B regulation protein [Staphylococcus aureus]	1	0.000151093	80.17	GLIDESLTC(1)QDK	3	0.5186	1	1882.3	1677.7	rsbU_P; phosphoserine phosphatase RsbU/P [EC:3.1.3.3]
	AID40801.1	12	C	Low molecular weight protein tyrosine phosphatase [Staphylococcus aureus]	0.999889	0.000363552	78.342	ILFVCTGNTC(1)R	3	1.0812	1	2171.3	2143.9	E3.1.3.48; protein-tyrosine phosphatase [EC:3.1.3.48]
[M] Cell wall/membrane/envelope biogenesis	AID38580.1	89	C	capsular polysaccharide synthesis enzyme [Staphylococcus aureus]	1	0.00106649	62.68	QVPSC(1)EFFPVEAVK	3	-0.1788	1	573.48	1037.9	capD; UDP-glucose 4-epimerase [EC:5.1.3.2]
	AID38673.1	61	C	putative CDP-Glycerol:Poly(glycerophosphate) glycerophosphotransferase [Staphylococcus aureus]	1	0.000130298	120.45	IDGNTFLC(1)R	2	0.10255	2	7449	10582	tarL; CDP-ribitol ribitolphosphotransferase / teichoic acid ribitol-phosphate polymerase [EC:2.7.8.14 2.7.8.47]
	AID38678.1	59	C	putative CDP-Glycerol:Poly(glycerophosphate) glycerophosphotransferase [Staphylococcus aureus]	1	1.15005e-05	131.06	IDGNQFVC(1)R	2	-0.43722	3	30948	18697	tarL; CDP-ribitol ribitolphosphotransferase / teichoic acid ribitol-phosphate polymerase [EC:2.7.8.14 2.7.8.47]
	AID38992.1	379	C	N-acetylglucosamine-1-phosphate uridyltransferase / Glucosamine-1-phosphate N-acetyltransferase [Staphylococcus aureus]	1	3.56139e-24	159.75	TNIGC(1)GTITVNYDGENK	2	0.90471	2	3489.4	1919.4	glmU; bifunctional UDP-N-acetylglucosamine pyrophosphorylase / Glucosamine-1-phosphate N-acetyltransferase [EC:2.7.7.23 2.3.1.157]
	AID39246.1	224	C	UDP-N-acetylenolpyruvoylglucosamine reductase [Staphylococcus aureus]	1	0.000114349	58.093	QPLEYPSC(1)GSVFQRPPGHFAGK	5	-0.30467	1	1190.4	1075.6	murB; UDP-N-acetylmuramate dehydrogenase [EC:1.3.1.98]
	AID39456.1	53	C	UDP-N-acetylmuramoylalanyl-D-glutamate--L-lysine ligase [Staphylococcus aureus]	1	1.5792e-21	190.36	FC(1)QNVADQGC(1)K	3	-0.48986	15	2958	2768.2	murE; UDP-N-acetylmuramoyl-L-alanyl-D-glutamate-L-lysine ligase [EC:6.3.2.7]
	AID39456.1	61	C	UDP-N-acetylmuramoylalanyl-D-glutamate--L-lysine ligase [Staphylococcus aureus]	1	2.23937e-15	177.44	FC(1)QNVADQGC(1)K	3	-0.48986	17	8058	7067.4	murE; UDP-N-acetylmuramoyl-L-alanyl-D-glutamate-L-lysine ligase [EC:6.3.2.7]
	AID39586.1	39	C	Glutamate racemase [Staphylococcus aureus]	1	0.00436471	54.343	C(1)PYGPRPGEQVK	4	-0.42	1	10127	6345.9	murI; glutamate racemase [EC:5.1.1.3]
	AID39622.1	221	C	UDP-N-acetylmuramoylalanine--D-glutamate ligase [Staphylococcus aureus]	1	1.23809e-22	173.06	NQTEEDYLIC(1)NYHQR	4	-0.3203	2	6093.1	3623.9	murD; UDP-N-acetylmuramoylalanine--D-glutamate ligase [EC:6.3.2.9]
	AID40431.1	202	C	Mur ligase family protein [Staphylococcus aureus]	0.999999	0.00144896	71.378	YC(1)PNCGR	3	-0.72072	1	10331	11349	sauq00550 Peptidoglycan biosynthesis; sauq01100 Metabolic pathways
	AID40810.1	118	C	UDP-N-acetylglucosamine [Staphylococcus aureus]	1	2.44163e-09	117.79	C(1)VIGLPGGC(1)PLGPR	3	-0.27899	3	14497	6478.1	murA; UDP-N-acetylglucosamine 1-carboxyvinyltransferase [EC:2.5.1.7]
	AID40810.1	110	C	UDP-N-acetylglucosamine [Staphylococcus aureus]	1	2.44163e-09	117.79	C(1)VIGLPGGC(1)PLGPR	3	-0.27899	2	14497	6478.1	murA; UDP-N-acetylglucosamine 1-carboxyvinyltransferase [EC:2.5.1.7]
	AID40840.1	2	C	Glucosamine--fructose-6-phosphate aminotransferase [isomerizing] [Staphylococcus aureus]	1	5.2073e-07	103.46	C(1)GIVGYIGYDNAK	3	-0.42817	1	2101.3	1566.3	glmS, GFPT; glucosamine---fructose-6-phosphate aminotransferase (isomerizing) [EC:2.6.1.16]
[N] Cell motility	AID41356.1	513	C	hypothetical protein SAXN108_2915 [Staphylococcus aureus]	1	8.28032e-13	115.57	EVSDNMPYPHGQC(1)TWYVYNR	3	-0.43973	2	1055.5	2611.5	---
[U] Intracellular trafficking, secretion, and vesicular transport	AID39261.1	831	C	preprotein translocase subunit SecA [Staphylococcus aureus]	1	1.1181e-09	160.16	NDDC(1)PC(1)GSGK	2	-0.35106	5	70353	76771	secA; preprotein translocase subunit SecA
	AID39261.1	829	C	preprotein translocase subunit SecA [Staphylococcus aureus]	1	1.1181e-09	160.16	NDDC(1)PC(1)GSGK	2	-0.35106	5	70353	76771	secA; preprotein translocase subunit SecA
	AID41356.1	513	C	hypothetical protein SAXN108_2915 [Staphylococcus aureus]	1	8.28032e-13	115.57	EVSDNMPYPHGQC(1)TWYVYNR	3	-0.43973	2	1055.5	2611.5	---
[O] Posttranslational modification, protein turnover, chaperones	AID38871.1	338	C	Alkyl hydroperoxide reductase protein F [Staphylococcus aureus]	1	4.4617e-15	136.81	GVAFC(1)PHC(1)DGPLFENK	3	-0.84209	5	3509.3	1977.5	ahpF; alkyl hydroperoxide reductase subunit F [EC:1.6.4.-]
	AID38871.1	335	C	Alkyl hydroperoxide reductase protein F [Staphylococcus aureus]	1	6.17152e-30	193.47	GVAFC(1)PHC(1)DGPLFENK	3	-0.84209	5	3858	3897	ahpF; alkyl hydroperoxide reductase subunit F [EC:1.6.4.-]
	AID38872.1	168	C	Alkyl hydroperoxide reductase protein C [Staphylococcus aureus]	1	9.96003e-06	133.44	NPGEVC(1)PAK	2	-0.27901	5	7019.4	8207.1	PRDX2_4, ahpC; peroxiredoxin (alkyl hydroperoxide reductase subunit C) [EC:1.11.1.15]
	AID39005.1	238	C	Chaperonin heat shock protein 33 [Staphylococcus aureus]	0.83002	0.000175898	72.891	MPVQFEC(0.83)NC(0.17)SHEK	4	-0.63172	1	1991.1	1872.2	hslO; molecular chaperone Hsp33
	AID39019.1	311	C	"ATP-dependent Clp protease, ATP-binding subunit ClpC / Negative regulator of genetic competence clcC/mecB [Staphylococcus aureus]"	1	3.84555e-08	104.2	GELQC(1)IGATTLDEYR	3	0.39602	2	3401.7	3531.4	clpC; ATP-dependent Clp protease ATP-binding subunit ClpC
	AID39020.1	27	C	DNA repair protein RadA [Staphylococcus aureus]	1	3.13535e-48	228.19	C(1)PNC(1)GAWNQMEEIVEK	3	-0.76749	3	5094	3727.1	radA, sms; DNA repair protein RadA/Sms
	AID39020.1	24	C	DNA repair protein RadA [Staphylococcus aureus]	1	3.13535e-48	228.19	C(1)PNC(1)GAWNQMEEIVEK	3	-0.76749	3	5094	3727.1	radA, sms; DNA repair protein RadA/Sms
	AID39020.1	13	C	DNA repair protein RadA [Staphylococcus aureus]	1	3.20963e-14	158.89	VIFEC(1)MAC(1)GYQSPK	4	0.33004	3	4774.9	4342.5	radA, sms; DNA repair protein RadA/Sms
	AID39020.1	10	C	DNA repair protein RadA [Staphylococcus aureus]	1	3.20963e-14	158.89	VIFEC(1)MAC(1)GYQSPK	4	0.33004	2	4774.9	4342.5	radA, sms; DNA repair protein RadA/Sms
	AID39249.1	30	C	hypothetical protein SAXN108_0808 [Staphylococcus aureus]	1	1.47308e-65	244.27	HSETC(1)PISANAYDQFNK	2	-0.54033	4	4964.6	4076.5	---
	AID39312.1	120	C	Organic hydroperoxide resistance protein [Staphylococcus aureus]	1	1.77167e-08	115.79	YLQMAHEFC(1)PYSK	3	-0.55024	4	6833	4257.8	osmC; osmotically inducible protein OsmC
	AID39315.1	32	C	Thioredoxin [Staphylococcus aureus]	1	4.88774e-06	128.51	FEAGWC(1)PDC(1)R	4	-0.65316	4	21418	19431	---
	AID39315.1	29	C	Thioredoxin [Staphylococcus aureus]	1	9.62478e-05	104.82	FEAGWC(1)PDC(1)R	4	-0.65316	5	15152	12590	---
	AID39321.1	61	C	hypothetical protein SAXN108_0880 [Staphylococcus aureus]	1	2.06646e-05	99.283	IDLNFYPQFC(1)K	3	-0.49266	1	2234.3	1651.4	---
	AID39321.1	31	C	hypothetical protein SAXN108_0880 [Staphylococcus aureus]	0.99474	7.01672e-12	145	HLIFGYTPTC(0.005)GTC(0.995)K	4	1.119	4	2518.8	1886.5	---
	AID39354.1	302	C	Iron-sulfur cluster assembly protein SufB [Staphylococcus aureus]	1	4.12802e-08	141.34	YPNC(1)VLLGEGAK	3	-0.051131	4	4936.6	5128.5	sufB; Fe-S cluster assembly protein SufB
	AID39372.1	51	C	NifU-like domain protein [Staphylococcus aureus]	1	1.30011e-25	163.56	LQLHGAC(1)GTC(1)PSSTITLK	4	0.023882	3	2057.9	3030.6	---
	AID39372.1	48	C	NifU-like domain protein [Staphylococcus aureus]	1	1.30011e-25	163.56	LQLHGAC(1)GTC(1)PSSTITLK	4	0.023882	7	2057.9	3030.6	---
	AID39522.1	12	C	"Glutaredoxin-like protein NrdH, required for reduction of Ribonucleotide reductase class Ib [Staphylococcus aureus]"	1	1.5743e-18	131.45	SEIIVYTQNDC(1)PPC(1)TFVK	4	-0.21677	6	2380.3	1518.8	---
	AID39522.1	15	C	"Glutaredoxin-like protein NrdH, required for reduction of Ribonucleotide reductase class Ib [Staphylococcus aureus]"	1	1.5743e-18	131.45	SEIIVYTQNDC(1)PPC(1)TFVK	4	-0.21677	7	2380.3	1518.8	---
	AID39751.1	82	C	Glutathione peroxidase family protein [Staphylococcus aureus]	1	2.42016e-20	126.36	YKDQGFVILGFPCNQFGGQEPGSGEEAAQNC(1)K	4	0.59307	1	513.05	370.65	gpx; glutathione peroxidase [EC:1.11.1.9]
	AID39885.1	59	C	Peptide methionine sulfoxide reductase MsrB [Staphylococcus aureus]	1	7.49179e-05	86.262	FHSEC(1)GWPSFSK	4	0.2097	4	3209.8	2267.8	msrB; peptide-methionine (R)-S-oxide reductase [EC:1.8.4.12]
	AID39885.1	114	C	Peptide methionine sulfoxide reductase MsrB [Staphylococcus aureus]	1	5.82907e-29	182.35	YC(1)INSAAIQFIPYEK	3	-0.041354	6	2931.6	3038.4	msrB; peptide-methionine (R)-S-oxide reductase [EC:1.8.4.12]
	AID39886.1	12	C	peptide methionine sulfoxide reductase II [Staphylococcus aureus]	1	1.34323e-08	107.65	EYATLAGGC(1)FWC(1)MVK	3	-0.74318	4	1767.8	1460.7	msrA; peptide-methionine (S)-S-oxide reductase [EC:1.8.4.11]
	AID39886.1	15	C	peptide methionine sulfoxide reductase II [Staphylococcus aureus]	1	1.34323e-08	107.65	EYATLAGGC(1)FWC(1)MVK	3	-0.74318	2	1767.8	1460.7	msrA; peptide-methionine (S)-S-oxide reductase [EC:1.8.4.11]
	AID40040.1	119	C	serine protease [Staphylococcus aureus]	1	6.60528e-43	184.88	TAQTVTDLRPAGIIFC(1)ENER	3	-0.24574	7	5833.4	7261	---
	AID40046.1	152	C	Chaperone protein DnaJ [Staphylococcus aureus]	1	4.26517e-09	108.71	DVTC(1)ETC(1)HGDGAKPGTSK	4	0.13964	2	2109.8	3056	dnaJ; molecular chaperone DnaJ
	AID40046.1	149	C	Chaperone protein DnaJ [Staphylococcus aureus]	1	4.26517e-09	108.71	DVTC(1)ETC(1)HGDGAKPGTSK	4	0.13964	2	2109.8	3056	dnaJ; molecular chaperone DnaJ
	AID40046.1	206	C	Chaperone protein DnaJ [Staphylococcus aureus]	1	2.19197e-35	196.31	C(1)NGSGQEFEEAC(1)PTC(1)HGK	5	0.46969	9	3833.6	5460	dnaJ; molecular chaperone DnaJ
	AID40046.1	192	C	Chaperone protein DnaJ [Staphylococcus aureus]	1	0.000164235	89.752	TEQVC(1)PK	3	-0.46174	2	29791	27222	dnaJ; molecular chaperone DnaJ
	AID40046.1	209	C	Chaperone protein DnaJ [Staphylococcus aureus]	1	2.19197e-35	196.31	C(1)NGSGQEFEEAC(1)PTC(1)HGK	5	0.46969	10	3833.6	5460	dnaJ; molecular chaperone DnaJ
	AID40046.1	166	C	Chaperone protein DnaJ [Staphylococcus aureus]	1	8.23988e-44	192.46	TC(1)SYC(1)NGAGHVAVEQNTILGR	4	-0.1384	12	11279	8341.8	dnaJ; molecular chaperone DnaJ
	AID40046.1	169	C	Chaperone protein DnaJ [Staphylococcus aureus]	1	8.23988e-44	192.46	TC(1)SYC(1)NGAGHVAVEQNTILGR	4	-0.1384	10	11279	8341.8	dnaJ; molecular chaperone DnaJ
	AID40046.1	195	C	Chaperone protein DnaJ [Staphylococcus aureus]	1	2.19197e-35	196.31	C(1)NGSGQEFEEAC(1)PTC(1)HGK	5	0.46969	12	3833.6	5460	dnaJ; molecular chaperone DnaJ
	AID40081.1	190	C	putative peptidase [Staphylococcus aureus]	1	0.00421383	60.899	C(1)TLSNHMTAR	4	-0.14874	2	18297	18981	K08303; putative protease [EC:3.4.-.-]
	AID40182.1	60	C	"Thiol peroxidase, Tpx-type [Staphylococcus aureus]"	1	9.26688e-37	199.08	LISVVPSIDTGVC(1)DQQTR	3	-0.65637	6	35166	31831	tpx; thiol peroxidase, atypical 2-Cys peroxiredoxin [EC:1.11.1.15]
	AID40182.1	93	C	"Thiol peroxidase, Tpx-type [Staphylococcus aureus]"	1	2.69416e-13	126.63	WC(1)ASAGLDNVITLSDHR	4	0.29568	1	1972.6	1736	tpx; thiol peroxidase, atypical 2-Cys peroxiredoxin [EC:1.11.1.15]
	AID40333.1	49	C	AhpC/TSA family protein [Staphylococcus aureus]	1	1.32337e-10	130.19	DNTPTC(1)TTEAC(1)DFR	3	0.36421	2	10238	6104.6	BCP, PRXQ, DOT5; peroxiredoxin Q/BCP [EC:1.11.1.15]
	AID40333.1	44	C	AhpC/TSA family protein [Staphylococcus aureus]	1	1.32337e-10	130.19	DNTPTC(1)TTEAC(1)DFR	3	0.36421	2	10238	6104.6	BCP, PRXQ, DOT5; peroxiredoxin Q/BCP [EC:1.11.1.15]
	AID40578.1	12	C	hypothetical protein SAXN108_2137 [Staphylococcus aureus]	1	1.83265e-05	75.319	MIHELGTVGMVC(1)PFPLIEAQK	4	-0.11274	3	717.6	1067.9	---
	AID40982.1	69	C	Urease accessory protein UreG [Staphylococcus aureus]	1	2.62589e-08	106.42	IIGVETGGC(1)PHTAIR	3	-0.23657	2	5732.6	3487.6	ureG; urease accessory protein
[C] Energy production and conversion	AID38485.1	185	C	Glycerophosphoryl diester phosphodiesterase [Staphylococcus aureus]	1	1.93971e-13	166.66	TLLDYC(1)NAK	3	0.21532	6	21861	10691	E3.1.4.46, glpQ, ugpQ; glycerophosphoryl diester phosphodiesterase [EC:3.1.4.46]
	AID38642.1	414	C	formate acetyltransferase [Staphylococcus aureus]	0.809637	0.00282978	51.524	ESYGDDYGIAC(0.19)C(0.81)VSAMTIGK	3	-0.24904	1	906.84	889.5	E2.3.1.54, pflD; formate C-acetyltransferase [EC:2.3.1.54]
	AID38642.1	654	C	formate acetyltransferase [Staphylococcus aureus]	1	0.00753543	53.351	IPYDC(1)C(1)K	4	-0.48074	2	29457	20786	E2.3.1.54, pflD; formate C-acetyltransferase [EC:2.3.1.54]
	AID38642.1	653	C	formate acetyltransferase [Staphylococcus aureus]	1	0.00324543	60.709	IPYDC(1)C(1)K	4	-0.48074	4	2408	2104	E2.3.1.54, pflD; formate C-acetyltransferase [EC:2.3.1.54]
	AID38645.1	494	C	hypothetical protein SAXN108_0204 [Staphylococcus aureus]	1	0.00154795	59.198	C(1)GYIIPLQFGHFK	3	1.2912	1	1471	1550.2	E3.1.4.46, glpQ, ugpQ; glycerophosphoryl diester phosphodiesterase [EC:3.1.4.46]
	AID38660.1	81	C	L-lactate dehydrogenase [Staphylococcus aureus]	1	7.14657e-59	123.85	AGEYSDC(1)HDADLVVIC(1)AGAAQKPGETR	5	0.31469	4	30238	22117	LDH, ldh; L-lactate dehydrogenase [EC:1.1.1.27]	LDH, ldh; L-lactate dehydrogenase [EC:1.1.1.27]
	AID38660.1	72	C	L-lactate dehydrogenase [Staphylococcus aureus]	1	7.14657e-59	123.85	AGEYSDC(1)HDADLVVIC(1)AGAAQKPGETR	5	0.31469	7	40927	30079	LDH, ldh; L-lactate dehydrogenase [EC:1.1.1.27]	LDH, ldh; L-lactate dehydrogenase [EC:1.1.1.27]
	AID38964.1	244	C	Glutamate synthase NADPH small chain [Staphylococcus aureus]	1	0.000594133	64.705	ATLESEYDAIILC(1)TGAQK	3	0.0088184	1	974.52	1207.9	gltD; glutamate synthase (NADPH/NADH) small chain [EC:1.4.1.13 1.4.1.14]
	AID39084.1	143	C	"Hemoprotein HemQ, essential component of heme biosynthetic pathway in Gram-positive bacteria [Staphylococcus aureus]"	1	2.16862e-05	87.669	LYPELPHSDYIC(1)FYPMNK	3	-0.84244	1	2051.5	1802.4	hemQ; Fe-coproporphyrin III decarboxylase [EC:1.11.1.-]
	AID39091.1	48	C	"Putative Dihydrolipoamide dehydrogenase; Mercuric ion reductase; PF00070 family, FAD-dependent NAD(P)-disulfide oxidoreductase [Staphylococcus aureus]"	0.999999	2.94216e-08	104.95	MYGGTCINIGC(1)IPSK	3	-0.90569	2	1333	1722.8	---
	AID39112.1	92	C	Alcohol dehydrogenase [Staphylococcus aureus]	1	1.16014e-06	141.93	C(1)EYC(1)TTGR	4	0.11071	5	5325.4	9713.1	adhP; alcohol dehydrogenase, propanol-preferring [EC:1.1.1.1]
	AID39112.1	145	C	Alcohol dehydrogenase [Staphylococcus aureus]	1	2.6461e-29	177.44	LDPAAASSITC(1)AGVTTYK	2	0.4812	4	824.62	1807.7	adhP; alcohol dehydrogenase, propanol-preferring [EC:1.1.1.1]
	AID39112.1	34	C	Alcohol dehydrogenase [Staphylococcus aureus]	0.979851	1.03345e-09	94.389	ALKPGEALVQTEYC(0.98)GVC(0.02)HTDLHVK	5	0.05403	4	1335.7	1667.8	adhP; alcohol dehydrogenase, propanol-preferring [EC:1.1.1.1]
	AID39112.1	95	C	Alcohol dehydrogenase [Staphylococcus aureus]	1	8.99396e-05	103.83	C(1)EYC(1)TTGR	4	0.11071	4	64418	171560	adhP; alcohol dehydrogenase, propanol-preferring [EC:1.1.1.1]
	AID39272.1	137	C	Thioredoxin reductase [Staphylococcus aureus]	1	1.18189e-10	130.2	GVSYC(1)AVC(1)DGAFFK	3	0.7429	5	2326.3	2332.7	trxB, TRR; thioredoxin reductase (NADPH) [EC:1.8.1.9]
	AID39272.1	134	C	Thioredoxin reductase [Staphylococcus aureus]	0.995595	1.6662e-09	88.075	GVSYC(0.996)AVC(0.004)DGAFFK	2	-0.36937	4	20047	15261	trxB, TRR; thioredoxin reductase (NADPH) [EC:1.8.1.9]	trxB, TRR; thioredoxin reductase (NADPH) [EC:1.8.1.9]
	AID39314.1	77	C	nitroreductase [Staphylococcus aureus]	1	1.07741e-09	160.72	QQC(1)HYDAVTK	3	-0.36406	2	4737.3	4192.2	---
	AID39315.1	32	C	Thioredoxin [Staphylococcus aureus]	1	4.88774e-06	128.51	FEAGWC(1)PDC(1)R	4	-0.65316	4	21418	19431	---
	AID39315.1	29	C	Thioredoxin [Staphylococcus aureus]	1	9.62478e-05	104.82	FEAGWC(1)PDC(1)R	4	-0.65316	5	15152	12590	---
	AID39321.1	61	C	hypothetical protein SAXN108_0880 [Staphylococcus aureus]	1	2.06646e-05	99.283	IDLNFYPQFC(1)K	3	-0.49266	1	2234.3	1651.4	---
	AID39321.1	31	C	hypothetical protein SAXN108_0880 [Staphylococcus aureus]	0.99474	7.01672e-12	145	HLIFGYTPTC(0.005)GTC(0.995)K	4	1.119	4	2518.8	1886.5	---
	AID39353.1	128	C	nitrogen fixation protein NifU [Staphylococcus aureus]	1	7.26778e-07	134.12	C(1)ATLAWK	2	-0.26366	2	12873	10114	iscU, nifU; nitrogen fixation protein NifU and related proteins
	AID39353.1	66	C	nitrogen fixation protein NifU [Staphylococcus aureus]	1	5.26676e-14	126.26	FEGEGC(1)SISMASASMMTQAVK	3	-1.3958	1	1426.8	1118	iscU, nifU; nitrogen fixation protein NifU and related proteins
	AID39353.1	41	C	nitrogen fixation protein NifU [Staphylococcus aureus]	1	1.3572e-08	103.9	GVLDNGSMTVDMNNPTC(1)GDR	3	-1.5718	1	3949.7	3061	iscU, nifU; nitrogen fixation protein NifU and related proteins
	AID39377.1	238	C	NADH dehydrogenase [Staphylococcus aureus]	1	4.79479e-15	174.23	IATPIVAC(1)NEK	2	0.67206	2	5401.6	4994.7	ndh; NADH dehydrogenase [EC:1.6.99.3]
	AID39377.1	354	C	NADH dehydrogenase [Staphylococcus aureus]	1	1.24997e-35	188.27	GTVC(1)SLGSHDGVGMVFGK	4	0.36561	3	3538.2	3556.4	ndh; NADH dehydrogenase [EC:1.6.99.3]
	AID39377.1	185	C	NADH dehydrogenase [Staphylococcus aureus]	1	0.000947627	76.774	IPELC(1)SK	2	0.70224	2	13915	14894	ndh; NADH dehydrogenase [EC:1.6.99.3]
	AID39377.1	199	C	NADH dehydrogenase [Staphylococcus aureus]	1	0.000492177	86.882	ITC(1)VEAAPK	2	-0.3459	3	6030.3	6565.4	ndh; NADH dehydrogenase [EC:1.6.99.3]
	AID39534.1	52	C	Dihydrolipoamide dehydrogenase [Staphylococcus aureus]	1	2.77682e-12	118.71	GNLGGVC(1)LNVGC(1)IPSK	3	-0.32468	4	3187.4	2506.1	DLD, lpd, pdhD; dihydrolipoamide dehydrogenase [EC:1.8.1.4]
	AID39534.1	47	C	Dihydrolipoamide dehydrogenase [Staphylococcus aureus]	1	1.3924e-15	142.91	GNLGGVC(1)LNVGC(1)IPSK	3	-0.32468	4	4052.6	2747.9	DLD, lpd, pdhD; dihydrolipoamide dehydrogenase [EC:1.8.1.4]
	AID39551.1	345	C	Pyruvate carboxylase [Staphylococcus aureus]	1	1.19687e-15	172.17	DITTLGYAIQC(1)R	3	0.021993	2	3680.1	4885.8	PC, pyc; pyruvate carboxylase [EC:6.4.1.1]
	AID39551.1	675	C	Pyruvate carboxylase [Staphylococcus aureus]	1	2.56016e-12	114.96	ISEGTIC(1)YTGDILNPER	3	-0.008977	1	2225.1	2678.9	PC, pyc; pyruvate carboxylase [EC:6.4.1.1]
	AID39584.1	296	C	Succinate dehydrogenase flavoprotein subunit [Staphylococcus aureus]	1	2.83769e-28	202.44	EIFDVC(1)INQK	3	-0.74737	3	4662.3	6291	sdhA, frdA; succinate dehydrogenase / fumarate reductase, flavoprotein subunit [EC:1.3.5.1 1.3.5.4]
	AID39584.1	377	C	Succinate dehydrogenase flavoprotein subunit [Staphylococcus aureus]	1	3.03331e-20	145.69	GLFAAGEC(1)DFSQHGGNR	3	-0.53944	2	2782.9	3284.2	sdhA, frdA; succinate dehydrogenase / fumarate reductase, flavoprotein subunit [EC:1.3.5.1 1.3.5.4]
	AID39585.1	238	C	Succinate dehydrogenase iron-sulfur protein [Staphylococcus aureus]	1	3.2943e-38	174.63	LNALMGTGGLQQC(1)GNSQNC(1)VNAC(1)PK	5	-1.0044	5	1944.7	1949.7	sdhB, frdB; succinate dehydrogenase / fumarate reductase, iron-sulfur subunit [EC:1.3.5.1 1.3.5.4]
	AID39585.1	181	C	Succinate dehydrogenase iron-sulfur protein [Staphylococcus aureus]	1	0.000127728	84.249	C(1)MTC(1)GVC(1)LEVC(1)PNVTENNK	5	-1.0457	3	2012.4	2637.1	sdhB, frdB; succinate dehydrogenase / fumarate reductase, iron-sulfur subunit [EC:1.3.5.1 1.3.5.4]
	AID39585.1	228	C	Succinate dehydrogenase iron-sulfur protein [Staphylococcus aureus]	1	3.20562e-14	120.33	LNALMGTGGLQQC(1)GNSQNC(1)VNAC(1)PK	5	-1.0044	2	2409	3200.5	sdhB, frdB; succinate dehydrogenase / fumarate reductase, iron-sulfur subunit [EC:1.3.5.1 1.3.5.4]
	AID39585.1	177	C	Succinate dehydrogenase iron-sulfur protein [Staphylococcus aureus]	1	0.00013546	83.792	C(1)MTC(1)GVC(1)LEVC(1)PNVTENNK	5	-1.0457	3	7960.6	16228	sdhB, frdB; succinate dehydrogenase / fumarate reductase, iron-sulfur subunit [EC:1.3.5.1 1.3.5.4]
	AID39585.1	100	C	Succinate dehydrogenase iron-sulfur protein [Staphylococcus aureus]	1	7.56191e-73	263.53	QSC(1)SAIVDQLEQPIR	3	0.67579	1	2002	2611.7	sdhB, frdB; succinate dehydrogenase / fumarate reductase, iron-sulfur subunit [EC:1.3.5.1 1.3.5.4]
	AID39689.1	124	C	Succinyl-CoA ligase ADP-forming alpha chain [Staphylococcus aureus]	1	1.48314e-18	159.18	LVGPNC(1)PGVITADECK	3	0.025656	2	12025	5170.1	sucD; succinyl-CoA synthetase alpha subunit [EC:6.2.1.5]
	AID39689.1	133	C	Succinyl-CoA ligase ADP-forming alpha chain [Staphylococcus aureus]	1	1.48314e-18	159.18	LVGPNCPGVITADEC(1)K	3	0.16777	2	12025	5170.1	sucD; succinyl-CoA synthetase alpha subunit [EC:6.2.1.5]
	AID39735.1	106	C	"2-oxoglutarate oxidoreductase, alpha subunit [Staphylococcus aureus]"	1	8.03637e-06	71.696	AKPVKPEGC(1)HAQLIELPFTATAK	4	0.43591	2	694.43	856.06	korA, oorA, oforA; 2-oxoglutarate/2-oxoacid ferredoxin oxidoreductase subunit alpha [EC:1.2.7.3 1.2.7.11]
	AID40920.1	150	C	Adenylate kinase [Staphylococcus aureus]	1	1.2938e-46	161.19	VEGIC(1)DIDGGK	2	-0.30723	6	69592	40466	adk, AK; adenylate kinase [EC:2.7.4.3]
	AID39807.1	314	C	Aconitate hydratase [Staphylococcus aureus]	1	1.11741e-20	129.27	ATIANMAPEYGATC(1)GFFPVDDESLK	3	2.1743	3	4023.2	3861.5	ACO, acnA; aconitate hydratase [EC:4.2.1.3]
	AID39981.1	111	C	2-oxoisovalerate dehydrogenase subunit beta [Staphylococcus aureus]	1	1.07638e-10	149.83	SNNDWQC(1)PLTIR	3	0.54009	10	13609	17362	BCKDHB, bkdA2; 2-oxoisovalerate dehydrogenase E1 component beta subunit [EC:1.2.4.4]
	AID39983.1	318	C	putative dihydrolipoamide dehydrogenase [Staphylococcus aureus]	1	1.78561e-05	111.86	HIYAAGDC(1)IGK	2	-0.23329	2	3475.4	5334	DLD, lpd, pdhD; dihydrolipoamide dehydrogenase [EC:1.8.1.4]
	AID39983.1	355	C	putative dihydrolipoamide dehydrogenase [Staphylococcus aureus]	1	4.07584e-25	156.73	C(1)IYSQPEIASIGLNIEQAK	3	-0.47157	1	829.14	1344.8	DLD, lpd, pdhD; dihydrolipoamide dehydrogenase [EC:1.8.1.4]
	AID40171.1	214	C	NADP-dependent malic enzyme [Staphylococcus aureus]	1	3.3408e-07	144.9	NMVMC(1)DSR	3	-1.3247	3	10946	15421	ME2, sfcA, maeA; malate dehydrogenase (oxaloacetate-decarboxylating) [EC:1.1.1.38]
	AID40171.1	44	C	NADP-dependent malic enzyme [Staphylococcus aureus]	1	0.000617473	64.565	EELSLAYSPGVAEPC(1)K	3	0.09961	1	860.64	1485.5	ME2, sfcA, maeA; malate dehydrogenase (oxaloacetate-decarboxylating) [EC:1.1.1.38]
	AID40456.1	17	C	Nitric oxide synthase oxygenase [Staphylococcus aureus]	1	1.82584e-05	110.93	EC(1)HYETQIINK	3	0.44451	2	2406.8	1462.7	nos; nitric-oxide synthase, bacterial [EC:1.14.14.47]
	AID40461.1	158	C	Manganese-dependent inorganic pyrophosphatase [Staphylococcus aureus]	1	4.56903e-06	132.85	SPTC(1)TQQDVK	3	-0.30488	3	3601.4	4882.9	ppaC; manganese-dependent inorganic pyrophosphatase [EC:3.6.1.1]
	AID40461.1	118	C	Manganese-dependent inorganic pyrophosphatase [Staphylococcus aureus]	1	5.70858e-13	150.11	AEPVGC(1)TATILYK	2	0.66219	2	3213.5	4976.3	ppaC; manganese-dependent inorganic pyrophosphatase [EC:3.6.1.1]
	AID40461.1	110	C	Manganese-dependent inorganic pyrophosphatase [Staphylococcus aureus]	1	7.00541e-18	169.09	IANFETAGPLC(1)YR	3	0.90524	3	5912.1	4980	ppaC; manganese-dependent inorganic pyrophosphatase [EC:3.6.1.1]
	AID40808.1	279	C	Aldehyde dehydrogenase [Staphylococcus aureus]	1	4.46976e-21	181.87	VVNNTGQVC(1)TAGTR	2	0.20428	4	10798	7788.5	ALDH; aldehyde dehydrogenase (NAD+) [EC:1.2.1.3]
	AID40970.1	187	C	FdhD/NarQ family protein [Staphylococcus aureus]	1	0.000521005	83.364	LYGFC(1)IQR	3	0.16306	1	4033.5	7890.5	fdhD; FdhD protein
	AID40990.1	168	C	D-octopine dehydrogenase [Staphylococcus aureus]	1	1.50616e-09	161.51	SC(1)LNDCYDK	2	-0.076364	3	7600.5	7940.4	odh; opine dehydrogenase [EC:1.5.1.28]
	AID40994.1	171	C	putative monooxygenase [Staphylococcus aureus]	1	0.00285639	64.82	VLYQGYTC(1)FR	3	-0.096897	1	3845.1	2626.3	---
	AID40998.1	147	C	putative bifunctional protein [Staphylococcus aureus]	1	5.13702e-07	132.01	YDPNQC(1)ILC(1)GR	4	0.13696	4	7886.1	11772	fdoG, fdhF; formate dehydrogenase major subunit [EC:1.17.1.9]
	AID40998.1	271	C	putative bifunctional protein [Staphylococcus aureus]	0.994723	1.22054e-11	116.96	TVCTYC(0.005)GVGC(0.995)SFEVWTK	3	-0.88143	2	1947	3003.6	fdoG, fdhF; formate dehydrogenase major subunit [EC:1.17.1.9]
	AID40998.1	63	C	putative bifunctional protein [Staphylococcus aureus]	1	5.01587e-27	150.69	SC(1)STVIDRPMTVNTVNNDVK	4	0.44222	3	1199	1863.1	fdoG, fdhF; formate dehydrogenase major subunit [EC:1.17.1.9]
	AID40998.1	390	C	putative bifunctional protein [Staphylococcus aureus]	1	8.39269e-05	114.39	YC(1)QAPATK	2	-0.79094	2	1785.5	2073.7	fdoG, fdhF; formate dehydrogenase major subunit [EC:1.17.1.9]
	AID40998.1	51	C	putative bifunctional protein [Staphylococcus aureus]	1	0.000689667	65.766	SQDTFVPSIC(1)YNESMGPIQTC(1)DTC(1)TVEIDGK	5	-1.0111	1	2657.2	4162	fdoG, fdhF; formate dehydrogenase major subunit [EC:1.17.1.9]
	AID40998.1	386	C	putative bifunctional protein [Staphylococcus aureus]	1	6.96412e-18	168.76	QVIGTNNVDNC(1)SR	2	2.0748	2	11570	11862	fdoG, fdhF; formate dehydrogenase major subunit [EC:1.17.1.9]
	AID40998.1	48	C	putative bifunctional protein [Staphylococcus aureus]	1	0.000689667	65.766	SQDTFVPSIC(1)YNESMGPIQTC(1)DTC(1)TVEIDGK	5	-1.0111	1	2657.2	4162	fdoG, fdhF; formate dehydrogenase major subunit [EC:1.17.1.9]
	AID40998.1	153	C	putative bifunctional protein [Staphylococcus aureus]	1	7.14638e-23	176.4	C(1)VEAC(1)QDIEVNETIR	4	-0.014903	1	2514.8	2913.1	fdoG, fdhF; formate dehydrogenase major subunit [EC:1.17.1.9]
	AID40998.1	536	C	putative bifunctional protein [Staphylococcus aureus]	1	0.00352631	63.054	FAEEC(1)AK	2	0.0055394	1	2671	2957.9	fdoG, fdhF; formate dehydrogenase major subunit [EC:1.17.1.9]
	AID40998.1	37	C	putative bifunctional protein [Staphylococcus aureus]	1	0.000689667	65.766	SQDTFVPSIC(1)YNESMGPIQTC(1)DTC(1)TVEIDGK	5	-1.0111	1	2657.2	4162	fdoG, fdhF; formate dehydrogenase major subunit [EC:1.17.1.9]
	AID40998.1	157	C	putative bifunctional protein [Staphylococcus aureus]	1	7.14638e-23	176.4	C(1)VEAC(1)QDIEVNETIR	4	-0.014903	1	2514.8	2913.1	fdoG, fdhF; formate dehydrogenase major subunit [EC:1.17.1.9]
	AID40998.1	150	C	putative bifunctional protein [Staphylococcus aureus]	1	1.86079e-05	104.22	YDPNQC(1)ILC(1)GR	4	0.13696	1	4493.6	6066.2	fdoG, fdhF; formate dehydrogenase major subunit [EC:1.17.1.9]
	AID41065.1	222	C	putative zinc-binding dehydrogenase [Staphylococcus aureus]	1	4.79694e-29	151.19	KPLASSTWQAC(1)VDPVGGEGINYVTK	4	0.10573	3	1902.6	880.34	---
	AID41067.1	248	C	pyridine nucleotide-disulfide oxidoreductase family protein [Staphylococcus aureus]	1	6.6633e-22	196.7	C(1)NTLLSETSSK	2	-0.15246	3	6163.7	5621.6	fnr; ferredoxin/flavodoxin---NADP+ reductase [EC:1.18.1.2 1.19.1.1]
	AID41092.1	189	C	nitrate reductase subunit beta [Staphylococcus aureus]	1	0.000224002	101.65	YC(1)MTGC(1)PYK	3	-1.1428	4	5691.2	4553.1	narH, narY, nxrB; nitrate reductase / nitrite oxidoreductase, beta subunit [EC:1.7.5.1 1.7.99.-]
	AID41092.1	221	C	nitrate reductase subunit beta [Staphylococcus aureus]	1	2.35075e-05	83.54	IEAGMPTVC(1)SETC(1)TGR	4	0.041794	1	3527.4	2698.6	narH, narY, nxrB; nitrate reductase / nitrite oxidoreductase, beta subunit [EC:1.7.5.1 1.7.99.-]
	AID41092.1	225	C	nitrate reductase subunit beta [Staphylococcus aureus]	1	2.35075e-05	83.54	IEAGMPTVC(1)SETC(1)TGR	4	0.041794	4	3527.4	2698.6	narH, narY, nxrB; nitrate reductase / nitrite oxidoreductase, beta subunit [EC:1.7.5.1 1.7.99.-]
	AID41092.1	185	C	nitrate reductase subunit beta [Staphylococcus aureus]	1	0.000224002	101.65	YC(1)MTGC(1)PYK	3	-1.1428	3	5691.2	4553.1	narH, narY, nxrB; nitrate reductase / nitrite oxidoreductase, beta subunit [EC:1.7.5.1 1.7.99.-]
	AID41092.1	206	C	nitrate reductase subunit beta [Staphylococcus aureus]	1	4.0267e-07	138.85	C(1)TFC(1)FPR	4	-0.33772	2	18122	12871	narH, narY, nxrB; nitrate reductase / nitrite oxidoreductase, beta subunit [EC:1.7.5.1 1.7.99.-]
	AID41092.1	146	C	nitrate reductase subunit beta [Staphylococcus aureus]	0.837329	0.0012954	65.954	LC(0.837)EHC(0.163)LNPSC(0.001)VASC(0.999)PSGAMYK	5	0.38645	1	1605.8	1719.4	narH, narY, nxrB; nitrate reductase / nitrite oxidoreductase, beta subunit [EC:1.7.5.1 1.7.99.-]
	AID41092.1	158	C	nitrate reductase subunit beta [Staphylococcus aureus]	0.998651	0.0012954	65.954	LC(0.837)EHC(0.163)LNPSC(0.001)VASC(0.999)PSGAMYK	5	0.38645	1	1605.8	1719.4	narH, narY, nxrB; nitrate reductase / nitrite oxidoreductase, beta subunit [EC:1.7.5.1 1.7.99.-]
	AID41092.1	209	C	nitrate reductase subunit beta [Staphylococcus aureus]	1	4.0267e-07	138.85	C(1)TFC(1)FPR	4	-0.33772	1	18122	12871	narH, narY, nxrB; nitrate reductase / nitrite oxidoreductase, beta subunit [EC:1.7.5.1 1.7.99.-]
	AID41093.1	51	C	nitrate reductase subunit alpha [Staphylococcus aureus]	0.889231	1.48666e-05	87.447	TTHGVNC(0.889)TGSC(0.111)SWK	3	-0.035929	1	2438.1	2359.8	narG, narZ, nxrA; nitrate reductase / nitrite oxidoreductase, alpha subunit [EC:1.7.5.1 1.7.99.-]
	AID41096.1	677	C	nitrite reductase large subunit [Staphylococcus aureus]	1	0.0022882	70.256	SC(1)VESGVK	2	-0.34136	1	5443.9	5200.4	nirB; nitrite reductase (NADH) large subunit [EC:1.7.1.15]
	AID41303.1	200	C	hypothetical protein SAXN108_2862 [Staphylococcus aureus]	1	5.03966e-06	109.72	SIEMC(1)NDYNIFR	3	-0.53588	1	2199.7	2922.1	queH; epoxyqueuosine reductase [EC:1.17.99.6]
	AID41318.1	373	C	putative malate:quinone oxidoreductase 2 [Staphylococcus aureus]	1	3.81183e-09	153.04	EGC(1)MNHLR	2	-0.36749	3	10489	11610	mqo; malate dehydrogenase (quinone) [EC:1.1.5.4]
	AID41318.1	275	C	putative malate:quinone oxidoreductase 2 [Staphylococcus aureus]	1	3.76988e-80	219.64	HLGGFPISGQFLAC(1)TNPQVIEQHDAK	4	-0.30804	3	997.19	951.53	mqo; malate dehydrogenase (quinone) [EC:1.1.5.4]
	AID41318.1	62	C	putative malate:quinone oxidoreductase 2 [Staphylococcus aureus]	1	1.66026e-31	149.16	NNAGTGHAALC(1)ELNYTVLQPDGSIDIEK	4	0.41711	1	1458.7	1098.1	mqo; malate dehydrogenase (quinone) [EC:1.1.5.4]
[G] Carbohydrate transport and metabolism	AID38616.1	447	C	"PTS system, glucose-specific IIC component/ PTS system, glucose-specific IIB component/ PTS system, glucose-specific IIA component [Staphylococcus aureus]"	1	8.54135e-05	113.66	HLDAC(1)ITR	2	-0.80274	2	16657	16147	PTS-Glc1-EIIC, ptsG, glcA, glcB; PTS system, glucose-specific IIC component
	AID38867.1	25	C	phosphoglycerate mutase family protein [Staphylococcus aureus]	1	1.1192e-08	107.65	SYFC(1)GQLDVPLTDTGTK	3	-0.51529	1	703.72	919.64	PGAM, gpmA; 2,3-bisphosphoglycerate-dependent phosphoglycerate mutase [EC:5.4.2.11]
	AID38867.1	166	C	phosphoglycerate mutase family protein [Staphylococcus aureus]	1	5.77986e-06	128.48	C(1)LMVYFNK	3	-0.42514	3	3844.4	4030.7	PGAM, gpmA; 2,3-bisphosphoglycerate-dependent phosphoglycerate mutase [EC:5.4.2.11]
	AID38867.1	44	C	phosphoglycerate mutase family protein [Staphylococcus aureus]	1	0.000633577	79.659	SADDLC(1)DYFK	3	0.24938	1	2459.7	1682.8	PGAM, gpmA; 2,3-bisphosphoglycerate-dependent phosphoglycerate mutase [EC:5.4.2.11]
	AID39067.1	18	C	Glucosamine-6-phosphate deaminase [Staphylococcus aureus]	1	0.0007551	69.345	QASFYVAC(1)ELYK	3	0.12187	1	1463.7	1588.9	nagB, GNPDA; glucosamine-6-phosphate deaminase [EC:3.5.99.6]
	AID39209.1	187	C	hypothetical protein SAXN108_0768 [Staphylococcus aureus]	1	3.70535e-38	164.19	QSNEPYVLAVTAC(1)PTGIAHTYMAR	4	-1.2163	3	2386.6	2438.6	PTS-Fru-EIIC, fruA; PTS system, fructose-specific IIC component
	AID39283.1	128	C	Triosephosphate isomerase [Staphylococcus aureus]	1	2.88855e-74	251.41	HGMTPIIC(1)VGETDEERESGK	5	0.066278	51	11055	11106	TPI, tpiA; triosephosphate isomerase (TIM) [EC:5.3.1.1]
	AID39283.1	189	C	Triosephosphate isomerase [Staphylococcus aureus]	1	5.94039e-29	192.78	SSTSEDANEMC(1)AFVR	3	0.48779	34	27290	28831	TPI, tpiA; triosephosphate isomerase (TIM) [EC:5.3.1.1]
	AID39283.1	40	C	Triosephosphate isomerase [Staphylococcus aureus]	1	6.6588e-28	160.95	EVESVIC(1)APAIQLDALTTAVK	3	2.7989	3	7617.2	7659.9	TPI, tpiA; triosephosphate isomerase (TIM) [EC:5.3.1.1]
	AID39927.1	176	C	hypothetical protein SAXN108_1486 [Staphylococcus aureus]	1	8.51922e-08	95.751	MADC(1)SLQSGNYSDAIR	3	-0.42361	1	1170.3	1060.4	---
	AID39975.1	330	C	"6-phosphogluconate dehydrogenase, decarboxylating [Staphylococcus aureus]"	1	1.67562e-08	143.97	IC(1)SYAQGFAQMR	3	0.23208	2	1920.4	1884.6	PGD, gnd, gntZ; 6-phosphogluconate dehydrogenase [EC:1.1.1.44 1.1.1.343]
	AID39975.1	168	C	"6-phosphogluconate dehydrogenase, decarboxylating [Staphylococcus aureus]"	1	1.57233e-05	86.005	DGASC(1)VTYIGPNGAGHYVK	4	-0.19255	1	1354.4	1394.8	PGD, gnd, gntZ; 6-phosphogluconate dehydrogenase [EC:1.1.1.44 1.1.1.343]
	AID40011.1	15	C	Glucokinase [Staphylococcus aureus]	1	2.2394e-08	112.44	IILAADVGGTTC(1)K	3	0.047718	1	2197.1	1733	glk; glucokinase [EC:2.7.1.2]
	AID40216.1	264	C	Glutamyl aminopeptidase; Deblocking aminopeptidase [Staphylococcus aureus]	1	2.80013e-18	161.21	ANIGIPTAVIGVC(1)AR	3	-0.45507	2	1591.2	2214.1	pepA; glutamyl aminopeptidase [EC:3.4.11.7]
	AID40465.1	339	C	hypothetical protein SAXN108_2024 [Staphylococcus aureus]	1	6.14395e-07	144.12	VASEGVC(1)VIF	2	-0.0078463	2	5281.4	5378.4	---
	AID40465.1	328	C	hypothetical protein SAXN108_2024 [Staphylococcus aureus]	1	2.6352e-09	156.62	ITLC(1)DNTR	3	-0.13754	2	18165	18923	---
	AID40465.1	61	C	hypothetical protein SAXN108_2024 [Staphylococcus aureus]	1	1.88007e-21	190.78	EGEQC(1)GVASLK	2	0.10621	2	8856.3	9308.7	---
	AID40465.1	89	C	hypothetical protein SAXN108_2024 [Staphylococcus aureus]	1	1.62228e-18	168.89	AGTGC(1)YVSISEDKR	2	-0.83083	5	5718.4	6210	---
	AID40859.1	278	C	putative UTP--glucose-1-phosphateuridylyltransferase [Staphylococcus aureus]	1	3.56752e-05	92.677	LVNVDC(1)K	2	-0.13689	2	34486	26190	K11442; putative uridylyltransferase [EC:2.7.7.-]
	AID41151.1	185	C	hypothetical protein SAXN108_2710 [Staphylococcus aureus]	1	1.86627e-05	110.54	YGC(1)ALAIEVLK	2	0.64129	5	2070.5	2615.6	---
	AID41403.1	130	C	hypothetical protein SAXN108_2962 [Staphylococcus aureus]	1	9.53883e-05	92.428	LFIC(1)YLGDFK	3	0.04532	1	1941.1	1607	drp35; lactonase [EC:3.1.1.-]
[E] Amino acid transport and metabolism	AID38544.1	178	C	Ornithine cyclodeaminase [Staphylococcus aureus]	1	0.000878308	66.004	VFVYDQFSEAC(1)AR	3	1.417	1	1922.7	1313.8	sbnB; N-[(2S)-2-amino-2-carboxyethyl]-L-glutamate dehydrogenase [EC:1.5.1.51]
	AID38677.1	229	C	putative zinc-binding dehydrogenase [Staphylococcus aureus]	1	3.99414e-12	110.12	IPEGLTFDHAFEC(1)VGGR	4	-0.23064	1	3307.5	2562.5	tarJ; ribitol-5-phosphate 2-dehydrogenase (NADP+) [EC:1.1.1.405]
	AID39006.1	85	C	Cysteine synthase [Staphylococcus aureus]	1	1.56526e-24	145.25	IKPGDTIVEPTSGNTGIGLAFVC(1)AAK	4	1.2389	2	5688.9	9116.1	cysK; cysteine synthase A [EC:2.5.1.47]
	AID39045.1	142	C	2-amino-3-ketobutyrate coenzyme A ligase [Staphylococcus aureus]	1	6.02447e-67	248.13	NDAILSDELNHASIIDGC(1)R	4	0.77698	5	10320	11842	kbl, GCAT; glycine C-acetyltransferase [EC:2.3.1.29]
	AID39378.1	127	C	Cytosol aminopeptidase PepA [Staphylococcus aureus]	1	5.60227e-54	230.07	YDQLSDVLMAC(1)GIQSER	4	-0.5401	8	3306	7412.2	CARP, pepA; leucyl aminopeptidase [EC:3.4.11.1]
	AID39378.1	284	C	Cytosol aminopeptidase PepA [Staphylococcus aureus]	1	7.84299e-08	99.409	FDMC(1)GAANVVGIIEAASR	3	-0.40563	2	1093.7	2270.9	CARP, pepA; leucyl aminopeptidase [EC:3.4.11.1]
	AID39393.1	353	C	Ornithine aminotransferase [Staphylococcus aureus]	1	2.12658e-30	151.56	PYC(1)EALKEEGLLC(1)K	3	0.90225	6	3072.1	4327.2	rocD, OAT; ornithine--oxo-acid transaminase [EC:2.6.1.13]
	AID39393.1	363	C	Ornithine aminotransferase [Staphylococcus aureus]	1	2.12658e-30	192.18	PYC(1)EALKEEGLLC(1)K	3	0.90225	10	2793.7	3640.5	rocD, OAT; ornithine--oxo-acid transaminase [EC:2.6.1.13]
	AID39438.1	586	C	Oligoendopeptidase F [Staphylococcus aureus]	1	1.03002e-13	116.43	NAGVDMTTPEPIEQAC(1)EVFEQK	3	-0.3671	1	813.1	830.1	pepF, pepB; oligoendopeptidase F [EC:3.4.24.-]
	AID39755.1	210	C	Glutamine synthetase [Staphylococcus aureus]	1	2.24116e-37	204.52	YADAVTAC(1)DNIQTFK	3	0.11972	6	11494	8362.5	glnA, GLUL; glutamine synthetase [EC:6.3.1.2]
	AID39755.1	309	C	Glutamine synthetase [Staphylococcus aureus]	1	4.47424e-06	90.348	LVPGYEAPC(1)YIAWSGK	2	-0.41314	2	3013.8	3045.1	glnA, GLUL; glutamine synthetase [EC:6.3.1.2]
	AID39755.1	291	C	Glutamine synthetase [Staphylococcus aureus]	1	2.37577e-43	220.97	GFTAVC(1)NPLVNSYK	2	0.32605	6	4519	3546.2	glnA, GLUL; glutamine synthetase [EC:6.3.1.2]
	AID39755.1	96	C	Glutamine synthetase [Staphylococcus aureus]	1	1.4038e-05	114.78	LIC(1)DVYK	2	0.57507	6	6362.8	5885.6	glnA, GLUL; glutamine synthetase [EC:6.3.1.2]
	AID39774.1	197	C	hypothetical protein SAXN108_1333 [Staphylococcus aureus]	1	0.000661099	73.082	YC(1)DVFYIGGTK	3	-0.045107	2	5394.4	5214.5	ltaE; threonine aldolase [EC:4.1.2.48]
	AID39774.1	211	C	hypothetical protein SAXN108_1333 [Staphylococcus aureus]	1	0.00124401	62.287	IGALC(1)GEAIVFTK	3	1.0379	1	1063.7	1031.6	ltaE; threonine aldolase [EC:4.1.2.48]
	AID39787.1	36	C	Threonine synthase [Staphylococcus aureus]	1	1.55823e-18	132.64	LTLNEGNTPLIHC(1)ENMSK	3	0.38417	2	1914.5	2802.1	thrC; threonine synthase [EC:4.2.3.1]
	AID39823.1	338	C	putative peptidase [Staphylococcus aureus]	1	2.02922e-05	107.79	LLYAYC(1)LSPIE	2	-0.013533	1	10475	10774	---
	AID39823.1	61	C	putative peptidase [Staphylococcus aureus]	1	1.33531e-33	212.59	C(1)ITAHVDTLGAMVK	3	-0.050434	4	2206.6	2565.7	---
	AID39823.1	115	C	putative peptidase [Staphylococcus aureus]	1	1.85129e-14	126.02	TDAGQIYTGTIC(1)LHETSVHVYR	5	0.17462	2	773.71	972.33	---
	AID39930.1	148	C	Chorismate synthase [Staphylococcus aureus]	1	0.00022769	89.123	VAVGALC(1)K	2	-0.31093	3	3939.4	2996.7	aroC; chorismate synthase [EC:4.2.3.5]
	AID39999.1	80	C	Glycine dehydrogenase [decarboxylating] (glycine cleavage system P2 protein) [Staphylococcus aureus]	1	0.00118076	69.331	NFGVDNGFYPLGSC(1)TMK	3	-0.98561	2	1289.9	1475.8	gcvPB; glycine dehydrogenase subunit 2 [EC:1.4.4.2]
	AID40177.1	139	C	Proline dipeptidase [Staphylococcus aureus]	1	2.03495e-05	125.75	C(1)IEIGVSYLK	2	0.025607	2	3015.1	2641.4	pepQ; Xaa-Pro dipeptidase [EC:3.4.13.9]
	AID40223.1	178	C	putative peptidase [Staphylococcus aureus]	1	1.56692e-28	161.47	TEEMPTLGFAPDAEFPC(1)IHGEK	3	-0.20019	3	2140.9	1364.2	dapE; succinyl-diaminopimelate desuccinylase [EC:3.5.1.18]
	AID40756.1	304	C	Alanine racemase [Staphylococcus aureus]	1	1.86119e-36	185.85	IMQGSFVNVNGHQC(1)EVIGR	3	0.11846	8	5173.5	5009.4	alr; alanine racemase [EC:5.1.1.1]
	AID40756.1	311	C	Alanine racemase [Staphylococcus aureus]	1	0.000240354	99.013	VC(1)MDQTIVK	2	-0.075866	2	2259.4	2824.4	alr; alanine racemase [EC:5.1.1.1]
	AID40756.1	358	C	Alanine racemase [Staphylococcus aureus]	1	1.10129e-11	144.8	QHTINYEVLC(1)NLSR	2	-0.98451	3	3664.5	3707.9	alr; alanine racemase [EC:5.1.1.1]
	AID40799.1	238	C	Serine hydroxymethyltransferase [Staphylococcus aureus]	1	0.00147394	72.355	GGMILC(1)K	2	0.23032	2	3993.4	5418.8	glyA, SHMT; glycine hydroxymethyltransferase [EC:2.1.2.1]
[F] Nucleotide transport and metabolism	AID38460.1	343	C	Adenylosuccinate synthetase [Staphylococcus aureus]	1	8.16768e-14	166.86	IC(1)TAYELDGK	2	0.2822	2	9901.1	7189.8	purA, ADSS; adenylosuccinate synthase [EC:6.3.4.4]
	AID38565.1	37	C	Deoxyribose-phosphate aldolase [Staphylococcus aureus]	1	8.77231e-05	115.89	SVC(1)VNPTHVK	4	-0.18332	3	5488.9	10130	deoC, DERA; deoxyribose-phosphate aldolase [EC:4.1.2.4]
	AID38878.1	176	C	Xanthine phosphoribosyltransferase [Staphylococcus aureus]	1	9.49739e-18	164.53	LEEAGLTVSSLC(1)K	2	-0.65633	2	6582.6	4710.7	xpt; xanthine phosphoribosyltransferase [EC:2.4.2.22]
	AID38880.1	326	C	Inosine-5'-monophosphate dehydrogenase [Staphylococcus aureus]	1	2.29254e-19	133.21	VVAGVGVPQITAIYDC(1)ATEAR	3	-0.22809	1	2412	2243.4	IMPDH, guaB; IMP dehydrogenase [EC:1.1.1.205]
	AID38880.1	307	C	Inosine-5'-monophosphate dehydrogenase [Staphylococcus aureus]	1	6.05386e-06	91.784	VGIGPGSIC(1)TTR	3	-0.037128	1	4947.6	4487.1	IMPDH, guaB; IMP dehydrogenase [EC:1.1.1.205]
	AID38993.1	173	C	Ribose-phosphate pyrophosphokinase [Staphylococcus aureus]	1	3.78436e-05	57.738	HFKDDPNINPEEC(1)VVVSPDHGGVTR	5	0.37255	1	1255.1	1094	PRPS, prsA; ribose-phosphate pyrophosphokinase [EC:2.7.6.1]
	AID38993.1	256	C	Ribose-phosphate pyrophosphokinase [Staphylococcus aureus]	1	4.46822e-73	254.56	EVYAC(1)C(1)THPVLSGPAK	3	-0.088003	5	10511	6804.7	PRPS, prsA; ribose-phosphate pyrophosphokinase [EC:2.7.6.1]
	AID38993.1	255	C	Ribose-phosphate pyrophosphokinase [Staphylococcus aureus]	1	1.54458e-29	184.48	EVYAC(1)C(1)THPVLSGPAK	3	-0.088003	4	5982.1	3471.2	PRPS, prsA; ribose-phosphate pyrophosphokinase [EC:2.7.6.1]
	AID39003.1	37	C	Hypoxanthine-guanine phosphoribosyltransferase [Staphylococcus aureus]	1	0.000374391	68.171	DYQGKPLVC(1)VGILK	3	-0.58655	2	8914.1	7139.8	hprT, hpt, HPRT1; hypoxanthine phosphoribosyltransferase [EC:2.4.2.8]	hprT, hpt, HPRT1; hypoxanthine phosphoribosyltransferase [EC:2.4.2.8]
	AID39003.1	19	C	Hypoxanthine-guanine phosphoribosyltransferase [Staphylococcus aureus]	1	1.25126e-44	235.21	EVLLTEEDIQNIC(1)K	3	0.77023	10	11388	23786	hprT, hpt, HPRT1; hypoxanthine phosphoribosyltransferase [EC:2.4.2.8]
	AID39221.1	205	C	aluminum resistance protein [Staphylococcus aureus]	0.884231	2.82548e-08	96.379	TLTCYNGIIGDGC(0.005)GEC(0.111)PAC(0.884)HLR	3	0.11184	3	2561.5	2935.9	queC; 7-cyano-7-deazaguanine synthase [EC:6.3.4.20]
	AID39221.1	136	C	aluminum resistance protein [Staphylococcus aureus]	1	1.25844e-44	215.23	HIITGVCETDFSGYPDC(1)R	4	-0.43886	3	4295	3686.3	queC; 7-cyano-7-deazaguanine synthase [EC:6.3.4.20]
	AID39221.1	202	C	aluminum resistance protein [Staphylococcus aureus]	0.815265	7.77217e-13	112.58	TLTCYNGIIGDGC(0.007)GEC(0.815)PAC(0.177)HLR	4	0.045847	1	1504.8	1053.6	queC; 7-cyano-7-deazaguanine synthase [EC:6.3.4.20]
	AID39221.1	126	C	aluminum resistance protein [Staphylococcus aureus]	0.999885	0.00769719	43.794	HIITGVC(1)ETDFSGYPDCR	4	0.81355	1	702.04	813.92	queC; 7-cyano-7-deazaguanine synthase [EC:6.3.4.20]
	AID39239.1	699	C	ribonucleotide-diphosphate reductase subunit alpha [Staphylococcus aureus]	1	4.21125e-11	157.24	LLSVEEC(1)TSC(1)SI	2	0.051425	5	4784.5	3933	E1.17.4.1A, nrdA, nrdE; ribonucleoside-diphosphate reductase alpha chain [EC:1.17.4.1]
	AID39239.1	696	C	ribonucleotide-diphosphate reductase subunit alpha [Staphylococcus aureus]	1	1.9164e-06	118.28	LLSVEEC(1)TSC(1)SI	2	0.051425	4	22973	14451	E1.17.4.1A, nrdA, nrdE; ribonucleoside-diphosphate reductase alpha chain [EC:1.17.4.1]
	AID39239.1	410	C	ribonucleotide-diphosphate reductase subunit alpha [Staphylococcus aureus]	1	1.09183e-18	134.29	DISC(1)NLGSLNIVNVMESGK	3	-0.61015	2	1450.3	1103	E1.17.4.1A, nrdA, nrdE; ribonucleoside-diphosphate reductase alpha chain [EC:1.17.4.1]
	AID39503.1	46	C	Phosphoribosylaminoimidazole carboxylase ATPase subunit [Staphylococcus aureus]	1	4.26516e-05	84.479	VVVLDPSEDC(1)PC(1)R	4	-0.89654	2	1966.1	1945.4	purK; 5-(carboxyamino)imidazole ribonucleotide synthase [EC:6.3.4.18]
	AID39504.1	196	C	"Phosphoribosylaminoimidazole-succinocarboxamide synthase, PurS subunit [Staphylococcus aureus]"	1	1.26993e-18	135.09	TETGQILLADEISPDTC(1)R	3	-0.59728	1	1761.3	1230.9	purC; phosphoribosylaminoimidazole-succinocarboxamide synthase [EC:6.3.2.6]
	AID39506.1	13	C	"Phosphoribosylformylglycinamidine synthase, glutamine amidotransferase subunit [Staphylococcus aureus]"	1	0.000102116	76.073	FAVLVFPGSNC(1)DR	3	2.126	1	1638.7	1229.3	sauq00220 Arginine biosynthesis; sauq00230 Purine metabolism; sauq00250 Alanine, aspartate and glutamate metabolism; sauq00471 D-Glutamine and D-glutamate metabolism; sauq01100 Metabolic pathways; sauq01110 Biosynthesis of secondary metabolites
	AID39587.1	117	C	nucleoside-triphosphatase [Staphylococcus aureus]	1	0.00100216	56.817	AQFVC(1)VISMSGPDMETK	3	-0.9628	1	940.65	1008.8	rdgB; XTP/dITP diphosphohydrolase [EC:3.6.1.66]
	AID39639.1	53	C	Aspartate carbamoyltransferase [Staphylococcus aureus]	1	0.000288843	90.15	C(1)SFEMAELK	3	-0.19595	1	3360.2	3596.3	pyrB, PYR2; aspartate carbamoyltransferase catalytic subunit [EC:2.1.3.2]
	AID39639.1	94	C	Aspartate carbamoyltransferase [Staphylococcus aureus]	1	1.06788e-08	120.84	TLESIGC(1)DLLVIR	3	-0.54215	1	2792.2	3151.6	pyrB, PYR2; aspartate carbamoyltransferase catalytic subunit [EC:2.1.3.2]
	AID39640.1	225	C	Dihydroorotase [Staphylococcus aureus]	1	2.09311e-08	100.28	DVLLAEAAGC(1)HYHVC(1)HVSTK	5	-0.11413	2	2803.4	11796	URA4, pyrC; dihydroorotase [EC:3.5.2.3]
	AID39640.1	179	C	Dihydroorotase [Staphylococcus aureus]	1	6.04769e-44	195.03	AIVAHC(1)EDNSLIYGGAMHEGK	4	0.053241	7	1404.3	4676.2	URA4, pyrC; dihydroorotase [EC:3.5.2.3]
	AID39640.1	89	C	Dihydroorotase [Staphylococcus aureus]	1	0.000429747	70.563	GGFTTVC(1)PMPNTR	3	-0.15918	1	1156.4	2119.7	URA4, pyrC; dihydroorotase [EC:3.5.2.3]
	AID39640.1	230	C	Dihydroorotase [Staphylococcus aureus]	1	2.09311e-08	100.28	DVLLAEAAGC(1)HYHVC(1)HVSTK	5	-0.11413	2	2803.4	11796	URA4, pyrC; dihydroorotase [EC:3.5.2.3]
	AID39643.1	156	C	Orotidine 5'-phosphate decarboxylase [Staphylococcus aureus]	1	6.71343e-24	148.44	LANAAGLDGVVC(1)SPLESR	3	-0.16295	1	2447.6	2830.7	pyrF; orotidine-5'-phosphate decarboxylase [EC:4.1.1.23]
	AID39644.1	35	C	Orotate phosphoribosyltransferase [Staphylococcus aureus]	1	8.78169e-05	93.598	SPIYC(1)DNR	2	0.37065	2	8390.5	7069.1	pyrE; orotate phosphoribosyltransferase [EC:2.4.2.10]
	AID39688.1	102	C	putative CoA synthetase protein [Staphylococcus aureus]	1	1.50853e-05	114.45	LYIEEGC(1)AIQK	2	-0.16871	2	2326	1907.3	sucC; succinyl-CoA synthetase beta subunit [EC:6.2.1.5]
	AID39889.1	216	C	Thymidylate synthase [Staphylococcus aureus]	1	0.000103657	107.29	LSC(1)QLYQR	3	-0.28592	1	5046	5163.5	thyA, TYMS; thymidylate synthase [EC:2.1.1.45]
	AID40002.1	53	C	Shikimate kinase I [Staphylococcus aureus]	1	0.000833425	80.688	LTIPEIFC(1)K	3	-0.64501	1	3977.9	2877	E2.7.1.71, aroK, aroL; shikimate kinase [EC:2.7.1.71]
	AID40107.1	259	C	queuine tRNA-ribosyltransferase [Staphylococcus aureus]	1	0.000127783	72.433	YLMGVGSPDALIEC(1)SIR	3	0.046033	1	654.09	847.26	tgt, QTRT1; queuine tRNA-ribosyltransferase [EC:2.4.2.29]
	AID40167.1	8	C	Pyruvate kinase [Staphylococcus aureus]	1	1.58249e-07	92.427	IVC(1)TIGPASESEEMIEK	3	-0.61316	3	3722.4	3811.3	PK, pyk; pyruvate kinase [EC:2.7.1.40]
	AID40167.1	144	C	Pyruvate kinase [Staphylococcus aureus]	1	8.47877e-14	166.29	C(1)DILNSGELK	2	0.064229	1	3192	2779.8	PK, pyk; pyruvate kinase [EC:2.7.1.40]
	AID40167.1	410	C	Pyruvate kinase [Staphylococcus aureus]	1	3.80897e-18	174.72	QC(1)SIVWGVQPVVK	3	-0.3088	1	2974.1	2002.7	PK, pyk; pyruvate kinase [EC:2.7.1.40]
	AID40168.1	232	C	6-phosphofructokinase [Staphylococcus aureus]	0.999718	1.86719e-18	127.97	HSIVLVAEGCMTAQDC(1)QK	3	-0.39724	1	1674.9	1693.6	pfkA, PFK; 6-phosphofructokinase 1 [EC:2.7.1.11]
	AID40168.1	226	C	6-phosphofructokinase [Staphylococcus aureus]	0.999953	5.88401e-13	123.14	HSIVLVAEGC(1)MTAQDCQK	4	-0.11867	1	2127.7	1572.9	pfkA, PFK; 6-phosphofructokinase 1 [EC:2.7.1.11]
	AID40454.1	75	C	NAD synthetase [Staphylococcus aureus]	1	4.92978e-06	100.93	EEGIDC(1)TFIAVK	3	0.3893	1	1670.5	1631.1	nadE; NAD+ synthase [EC:6.3.1.5]
	AID40618.1	371	C	6'-aminoglycoside N-acetyltransferase (AAC(6')) / 2''-aminoglycoside phosphotransferase [Staphylococcus aureus]	0.842837	7.50926e-29	164.02	C(0.157)LC(0.843)HNDFSCNHLLLDGNNR	3	-0.65819	1	2629.1	1890.6	---
	AID40618.1	172	C	6'-aminoglycoside N-acetyltransferase (AAC(6')) / 2''-aminoglycoside phosphotransferase [Staphylococcus aureus]	1	0.00189598	47.853	EDC(1)YLMEYR	3	-1.7098	2	5697.9	3786.3	---
	AID40618.1	320	C	6'-aminoglycoside N-acetyltransferase (AAC(6')) / 2''-aminoglycoside phosphotransferase [Staphylococcus aureus]	1	2.13632e-18	129.88	QMHGLDYTDISEC(1)TIDNK	4	-0.59232	2	1780.7	1915.2	---
	AID40618.1	369	C	6'-aminoglycoside N-acetyltransferase (AAC(6')) / 2''-aminoglycoside phosphotransferase [Staphylococcus aureus]	0.98478	1.22867e-13	127.59	C(0.985)LC(0.015)HNDFSCNHLLLDGNNR	5	-0.64789	2	1072.1	801.47	---
	AID40618.1	9	C	6'-aminoglycoside N-acetyltransferase (AAC(6')) / 2''-aminoglycoside phosphotransferase [Staphylococcus aureus]	1	2.48152e-21	187.85	MNIVENEIC(1)IR	2	-0.29725	4	5587.4	3967.3	---
	AID40780.1	205	C	Thiaminase II [Staphylococcus aureus]	1	0.0191254	47.712	QVFLESC(1)IHER	4	0.40337	1	3650.6	3686.1	tenA; thiaminase (transcriptional activator TenA) [EC:3.5.99.2]
	AID40798.1	159	C	Uracil phosphoribosyltransferase [Staphylococcus aureus]	1	0.00321387	54.871	FMC(1)LIAAPEGVEK	3	-0.34891	1	1169.5	1156.8	upp, UPRT; uracil phosphoribosyltransferase [EC:2.4.2.9]
	AID40805.1	145	C	Thymidine kinase [Staphylococcus aureus]	1	3.44345e-05	81.632	LQAVC(1)AVC(1)GSSSSR	4	-0.55374	2	3214.7	3193.4	tdk, TK; thymidine kinase [EC:2.7.1.21]
	AID40805.1	148	C	Thymidine kinase [Staphylococcus aureus]	1	2.55938e-08	108.58	LQAVC(1)AVC(1)GSSSSR	4	-0.55374	2	7411.2	5655.6	tdk, TK; thymidine kinase [EC:2.7.1.21]
	AID40813.1	439	C	CTP synthase [Staphylococcus aureus]	1	0.026998	42.835	LGLYPC(1)SIK	3	0.028415	1	2692.2	1861.4	pyrG, CTPS; CTP synthase [EC:6.3.4.2]
	AID40813.1	229	C	CTP synthase [Staphylococcus aureus]	1	0.000176269	117.53	IALFC(1)DINK	2	-0.10635	2	3169.6	3357.7	pyrG, CTPS; CTP synthase [EC:6.3.4.2]
	AID40813.1	239	C	CTP synthase [Staphylococcus aureus]	1	0.00107717	75.189	ESVIEC(1)R	2	-0.34073	2	4813.9	3884.4	pyrG, CTPS; CTP synthase [EC:6.3.4.2]
	AID40819.1	270	C	putative peptidase [Staphylococcus aureus]	1	5.12658e-34	214.47	GAAIQTGC(1)DYEFGR	2	-0.30233	6	14758	23009	---
	AID40920.1	130	C	Adenylate kinase [Staphylococcus aureus]	1	1.05043e-30	121.99	IC(1)ESC(1)GTTYHLVFNPPK	4	0.58526	10	59453	38910	adk, AK; adenylate kinase [EC:2.7.4.3]
	AID40920.1	133	C	Adenylate kinase [Staphylococcus aureus]	1	2.15324e-26	112.96	IC(1)ESC(1)GTTYHLVFNPPK	4	0.58526	10	65215	43155	adk, AK; adenylate kinase [EC:2.7.4.3]
	AID40920.1	150	C	Adenylate kinase [Staphylococcus aureus]	1	1.2938e-46	161.19	VEGIC(1)DIDGGK	2	-0.30723	6	69592	40466	adk, AK; adenylate kinase [EC:2.7.4.3]
[H] Coenzyme transport and metabolism	AID38450.1	68	C	hypothetical protein SAXN108_0009 [Staphylococcus aureus]	1	1.65329e-06	98	C(1)PEAMVIDINDTK	3	-0.078966	1	2503.7	2622.5	nnr; ADP-dependent NAD(P)H-hydrate dehydratase [EC:4.2.1.136]
	AID39013.1	130	C	pyridoxal biosynthesis lyase PdxS [Staphylococcus aureus]	1	4.67333e-22	186.81	DQFTVPFVC(1)GC(1)R	2	-0.61836	11	15457	15167	pdxS, pdx1; pyridoxal 5'-phosphate synthase pdxS subunit [EC:4.3.3.6]
	AID39155.1	260	C	Ferrichrome transport ATP-binding protein FhuC [Staphylococcus aureus]	1	1.95858e-08	113.69	TGKPLLVTYDLC(1)R	3	-0.38739	2	5579.6	3842	ABC.FEV.A; iron complex transport system ATP-binding protein [EC:3.6.3.34]
	AID39219.1	33	C	coenzyme PQQ synthesis-like protein [Staphylococcus aureus]	1	0.00178439	70.69	TAGC(1)DYR	3	-0.43946	1	24960	25753	queE; 7-carboxy-7-deazaguanine synthase [EC:4.3.99.3]
	AID39361.1	52	C	Lipoate synthase [Staphylococcus aureus]	1	1.93139e-05	97.734	C(1)PNIHEC(1)WGAR	3	0.61098	3	4293.5	4025.2	lipA; lipoyl synthase [EC:2.8.1.8]
	AID39361.1	272	C	Lipoate synthase [Staphylococcus aureus]	1	9.23676e-06	133.98	HC(1)QAGPLVR	3	-0.040399	2	14382	13083	lipA; lipoyl synthase [EC:2.8.1.8]
	AID39361.1	46	C	Lipoate synthase [Staphylococcus aureus]	1	6.13472e-07	130.23	C(1)PNIHEC(1)WGAR	3	0.61098	5	8614.8	6585.7	lipA; lipoyl synthase [EC:2.8.1.8]
	AID39361.1	68	C	Lipoate synthase [Staphylococcus aureus]	1	0.000397744	70.889	TATFMILGAVC(1)TR	3	-0.013632	2	1440.1	1485.8	lipA; lipoyl synthase [EC:2.8.1.8]
	AID39361.1	41	C	Lipoate synthase [Staphylococcus aureus]	1	1.23931e-49	246.08	NLNTVC(1)EEAK	3	0.46748	2	4049.7	3972.7	lipA; lipoyl synthase [EC:2.8.1.8]
	AID39481.1	78	C	2-succinyl-5-enolpyruvyl-6-hydroxy-3-cyclohexene-1-carboxylic-acid synthase [Staphylococcus aureus]	1	1.46119e-09	91.603	GSERPVAILC(1)TSGTAAANYTPAIAESQISR	4	-0.18092	1	556.41	706.01	menD; 2-succinyl-5-enolpyruvyl-6-hydroxy-3-cyclohexene-1-carboxylate synthase [EC:2.2.1.9]
	AID39484.1	206	C	Naphthoate synthase [Staphylococcus aureus]	1	1.24939e-20	195.27	VEDETVQWC(1)K	2	0.063828	1	6380.8	5965	menB; naphthoate synthase [EC:4.1.3.36]
	AID39484.1	175	C	Naphthoate synthase [Staphylococcus aureus]	1	1.98127e-05	108.98	EIWYLC(1)R	2	-0.15993	3	11244	10803	menB; naphthoate synthase [EC:4.1.3.36]
	AID39651.1	154	C	Phosphopantothenoylcysteine decarboxylase / Phosphopantothenoylcysteine synthetase [Staphylococcus aureus]	1	6.5316e-13	110.74	EDGYHFIEPGSGFLAC(1)GYVAK	4	0.33016	2	3579.1	2729.1	coaBC, dfp; phosphopantothenoylcysteine decarboxylase / phosphopantothenate---cysteine ligase [EC:4.1.1.36 6.3.2.5]
	AID40059.1	180	C	hypothetical protein SAXN108_1618 [Staphylococcus aureus]	1	9.77721e-11	135.47	TIDC(1)LNYYNYSDER	2	0.18085	2	3755.3	4474.6	---
	AID40059.1	53	C	hypothetical protein SAXN108_1618 [Staphylococcus aureus]	1	8.10332e-08	136.7	VELAGVLHDFC(1)K	2	0.54393	3	3309.8	5993.9	---
	AID40097.1	92	C	hypothetical protein SAXN108_1656 [Staphylococcus aureus]	1	0.00080891	79.469	LINPDC(1)K	2	1.1288	1	3428.6	3434.7	tcdA; tRNA threonylcarbamoyladenosine dehydratase
	AID40138.1	204	C	Porphobilinogen deaminase [Staphylococcus aureus]	1	1.90223e-35	191.78	DTLLPAIGQGALGIEC(1)R	4	-1.1356	4	4006.4	7749.5	hemC, HMBS; hydroxymethylbilane synthase [EC:2.5.1.61]
	AID40138.1	95	C	Porphobilinogen deaminase [Staphylococcus aureus]	1	8.38176e-29	167.28	DVPSVIPEGLTLGC(1)IPDR	3	-0.16797	1	4005.4	6972.6	hemC, HMBS; hydroxymethylbilane synthase [EC:2.5.1.61]
	AID40239.1	92	C	"6,7-dimethyl-8-ribityllumazine synthase [Staphylococcus aureus]"	1	1.1713e-18	162.76	GATSHYDYVC(1)NEVAK	2	0.43763	3	3056	2599.2	ribH, RIB4; 6,7-dimethyl-8-ribityllumazine synthase [EC:2.5.1.78]
	AID40239.1	79	C	"6,7-dimethyl-8-ribityllumazine synthase [Staphylococcus aureus]"	1	3.2127e-05	80.236	KLASSGNYDAVITLGC(1)VIR	3	-0.080154	1	730.65	920.01	ribH, RIB4; 6,7-dimethyl-8-ribityllumazine synthase [EC:2.5.1.78]
	AID40252.1	179	C	Transaldolase [Staphylococcus aureus]	1	2.75493e-06	126.2	LLWASC(1)R	2	0.22623	3	14076	18835	E2.2.1.2, talA, talB; transaldolase [EC:2.2.1.2]
	AID40455.1	106	C	Nicotinate phosphoribosyltransferase [Staphylococcus aureus]	1	3.71234e-38	211.12	SMQEGELC(1)FGNEPLLR	3	0.28937	5	4383.1	6298.6	pncB, NAPRT1; nicotinate phosphoribosyltransferase [EC:6.3.4.21]
	AID40958.1	28	C	Molybdenum cofactor biosynthesis protein MoaA [Staphylococcus aureus]	0.999474	0.00445678	55.676	C(0.999)DYC(0.001)MPK	3	-0.60411	1	4416.6	4720.5	moaA, CNX2; GTP 3',8-cyclase [EC:4.1.99.22]
	AID40994.1	171	C	putative monooxygenase [Staphylococcus aureus]	1	0.00285639	64.82	VLYQGYTC(1)FR	3	-0.096897	1	3845.1	2626.3	---
[I] Lipid transport and metabolism	AID38554.1	155	C	putative short chain dehydrogenase [Staphylococcus aureus]	1	5.09372e-62	216.44	IINATSQAGVEGNPGLSLYC(1)STK	3	-1.2623	5	3902.9	9203.5	butA, budC; meso-butanediol dehydrogenase / (S,S)-butanediol dehydrogenase / diacetyl reductase [EC:1.1.1.- 1.1.1.76 1.1.1.304]
	AID38671.1	196	C	2-C-methyl-D-erythritol 4-phosphate [Staphylococcus aureus]	1	0.000102966	104.44	EILSDAC(1)K	3	-1.2268	3	4401.9	4601.5	tarI; D-ribitol-5-phosphate cytidylyltransferase [EC:2.7.7.40]
	AID38676.1	196	C	2-C-methyl-D-erythritol 4-phosphate cytidylyltransferase [Staphylococcus aureus]	1	0.000723846	79.474	SILSDAC(1)K	3	-0.070385	1	21234	22078	tarI; D-ribitol-5-phosphate cytidylyltransferase [EC:2.7.7.40]
	AID38987.1	139	C	4-diphosphocytidyl-2-C-methyl-D-erythritol kinase [Staphylococcus aureus]	1	0.0019636	59.198	IGTDIPFC(1)IYNK	3	-0.58924	1	1140.4	1160.9	ispE; 4-diphosphocytidyl-2-C-methyl-D-erythritol kinase [EC:2.7.1.148]
	AID39089.1	324	C	Phosphomevalonate kinase [Staphylococcus aureus]	1	6.51541e-08	99.055	TSGAGGGDC(1)GITIINK	2	-0.10661	2	2526	2073.9	E2.7.4.2, mvaK2; phosphomevalonate kinase [EC:2.7.4.2]
	AID39419.1	165	C	"3-oxoacyl-acyl-carrier-protein synthase, KASII [Staphylococcus aureus]"	1	1.87447e-37	174.22	GPNGATVTAC(1)ATGTNSIGEAFK	3	1.2871	3	1816.8	1320.9	fabF; 3-oxoacyl-[acyl-carrier-protein] synthase II [EC:2.3.1.179]
	AID39419.1	220	C	"3-oxoacyl-acyl-carrier-protein synthase, KASII [Staphylococcus aureus]"	1	4.88094e-19	136.34	ALSTNDDIETAC(1)RPFQEGR	4	-0.01201	2	4613.3	3579	fabF; 3-oxoacyl-[acyl-carrier-protein] synthase II [EC:2.3.1.179]
	AID39672.1	118	C	3-oxoacyl-[acyl-carrier protein] reductase [Staphylococcus aureus]	1	2.24979e-05	125.01	GVFNC(1)IQK	2	-1.0482	2	1428.7	3052.7	fabG; 3-oxoacyl-[acyl-carrier protein] reductase [EC:1.1.1.100]
	AID40170.1	152	C	Acetyl-coenzyme A carboxyl transferase beta chain [Staphylococcus aureus]	1	7.07263e-06	137.05	IIDYC(1)TENR	3	0.32428	2	15293	12374	accD; acetyl-CoA carboxylase carboxyl transferase subunit beta [EC:6.4.1.2]
	AID40757.1	80	C	Holo-[acyl-carrier protein] synthase [Staphylococcus aureus]	1	0.00904022	42.633	HVAFNDIDC(1)YNDELGKPK	4	0.18975	1	1190.5	1504.7	acpS; holo-[acyl-carrier protein] synthase [EC:2.7.8.7]
	AID40975.1	294	C	hypothetical protein SAXN108_2534 [Staphylococcus aureus]	1	1.31359e-28	215.38	METLLLC(1)AR	3	-0.1686	8	8047.5	11869	---
	AID41018.1	225	C	Dehydrogenase [Staphylococcus aureus]	1	2.07476e-14	120.32	VNC(1)VAPGPFWSPLQISGGQPQSK	3	0.47312	1	716.02	1150.4	---
	AID41237.1	111	C	3-hydroxy-3-methylglutaryl coenzyme A synthase [Staphylococcus aureus]	1	1.14307e-13	147.73	EAC(1)YAATPAIQLAK	3	0.29215	1	1058.8	884.57	E2.3.3.10; hydroxymethylglutaryl-CoA synthase [EC:2.3.3.10]
	AID41319.1	266	C	AMP-binding protein [Staphylococcus aureus]	0.859089	6.89966e-10	108.66	YQINVLC(0.859)C(0.141)TPTEYR	2	0.4434	3	4518.4	5001	ACSS, acs; acetyl-CoA synthetase [EC:6.2.1.1]
[P] Inorganic ion transport and metabolism	AID39171.1	181	C	hypothetical protein SAXN108_0730 [Staphylococcus aureus]	1	0.00137167	40.751	C(1)QIVANNFETIIMK	3	-1.9099	1	3858	2421.8	K07220; uncharacterized protein	K07220; uncharacterized protein
	AID39155.1	260	C	Ferrichrome transport ATP-binding protein FhuC [Staphylococcus aureus]	1	1.95858e-08	113.69	TGKPLLVTYDLC(1)R	3	-0.38739	2	5579.6	3842	ABC.FEV.A; iron complex transport system ATP-binding protein [EC:3.6.3.34]
	AID39171.1	143	C	hypothetical protein SAXN108_0730 [Staphylococcus aureus]	1	6.11276e-06	122.69	EFETNC(1)DGILR	3	-0.51448	1	3635.1	3357.4	K07220; uncharacterized protein
	AID39792.1	368	C	Catalase [Staphylococcus aureus]	1	1.1275e-06	123.26	GVGIENIC(1)PFSR	2	0.042419	3	5265.8	6711.9	katE, CAT, catB, srpA; catalase [EC:1.11.1.6]
	AID39962.1	143	C	Ferric uptake regulation protein FUR [Staphylococcus aureus]	0.986318	0.00532367	53.051	LTFHGVC(0.014)ETC(0.986)QAK	4	-0.13512	1	2390	2236	fur; Fur family transcriptional regulator, ferric uptake regulator
	AID39998.1	88	C	hypothetical protein SAXN108_1557 [Staphylococcus aureus]	1	4.36682e-09	109.04	DQPVYLC(1)DANGIASYR	3	0.33264	1	2936.2	2199.2	---
	AID40017.1	131	C	zinc-specific metalloregulatory protein [Staphylococcus aureus]	1	0.00803559	51.726	LEVYGVC(1)ESC(1)QD	3	0.89256	1	2897	1899.9	zurR, zur; Fur family transcriptional regulator, zinc uptake regulator
	AID40017.1	106	C	zinc-specific metalloregulatory protein [Staphylococcus aureus]	1	7.82261e-16	180.66	VIDYC(1)PIDQIK	2	0.26547	2	2806.1	2074.9	zurR, zur; Fur family transcriptional regulator, zinc uptake regulator
	AID40017.1	134	C	zinc-specific metalloregulatory protein [Staphylococcus aureus]	1	0.00803559	51.726	LEVYGVC(1)ESC(1)QD	3	0.89256	1	2897	1899.9	zurR, zur; Fur family transcriptional regulator, zinc uptake regulator
	AID40229.1	63	C	hypothetical protein SAXN108_1788 [Staphylococcus aureus]	1	1.0276e-24	193.28	NEIYYIVC(1)AGGVR	2	-0.23743	3	7833.5	7976.4	---
	AID41095.1	66	C	assimilatory nitrite reductase small subunit [Staphylococcus aureus]	1	3.55639e-10	108.96	QGPLSEGTVSGEYVFC(1)PLHDQK	4	-0.47378	2	2694.6	2140.1	nirD; nitrite reductase (NADH) small subunit [EC:1.7.1.15]
	AID41250.1	16	C	putative heavy-metal-associated protein [Staphylococcus aureus]	1	1.67812e-29	182.35	SQEILNVEGMSC(1)GHC(1)K	3	3.2642	22	10000	14972	ATOX1, ATX1, copZ, golB; copper chaperone
[Q] Secondary metabolites biosynthesis, transport and catabolism	AID38554.1	155	C	putative short chain dehydrogenase [Staphylococcus aureus]	1	5.09372e-62	216.44	IINATSQAGVEGNPGLSLYC(1)STK	3	-1.2623	5	3902.9	9203.5	butA, budC; meso-butanediol dehydrogenase / (S,S)-butanediol dehydrogenase / diacetyl reductase [EC:1.1.1.- 1.1.1.76 1.1.1.304]
	AID39368.1	73	C	D-alanine--polyphosphoribitol ligase subunit1 [Staphylococcus aureus]	1	7.96024e-08	96.673	AGC(1)GYVPVDTSIPEDR	3	0.40644	1	1804.6	2069.3	dltA; D-alanine--poly(phosphoribitol) ligase subunit 1 [EC:6.1.1.13]
	AID39404.1	200	C	Fumarylacetoacetate hydrolase family protein [Staphylococcus aureus]	1	2.69548e-14	129.38	SLTGGC(1)PMGPYIVTK	2	2.2859	5	2417.9	4118.7	---
	AID39672.1	118	C	3-oxoacyl-[acyl-carrier protein] reductase [Staphylococcus aureus]	1	2.24979e-05	125.01	GVFNC(1)IQK	2	-1.0482	2	1428.7	3052.7	fabG; 3-oxoacyl-[acyl-carrier protein] reductase [EC:1.1.1.100]
	AID41018.1	225	C	Dehydrogenase [Staphylococcus aureus]	1	2.07476e-14	120.32	VNC(1)VAPGPFWSPLQISGGQPQSK	3	0.47312	1	716.02	1150.4	---
	AID41357.1	174	C	Isochorismatase [Staphylococcus aureus]	1	2.59354e-21	187.31	SC(1)DIESVESWK	3	0.066538	2	1585.3	1522.1	---
[S] Function unknown	AID38968.1	124	C	Acetyltransferase GNAT family protein [Staphylococcus aureus]	1	2.98568e-08	102.89	AQEYSTVVVDHC(1)FDYFEK	3	-0.33524	1	1332.7	1053.9	---
	AID38974.1	64	C	hypothetical protein SAXN108_0533 [Staphylococcus aureus]	1	1.96112e-37	206.2	VDEILSVINQTC(1)GNR	4	0.91626	5	6953.5	7366.3	---
	AID38974.1	46	C	hypothetical protein SAXN108_0533 [Staphylococcus aureus]	1	2.60879e-25	190.34	AGNTTFLC(1)GVNDDR	3	-0.0099789	3	8153	8640.8	---
	AID38977.1	166	C	hypothetical protein SAXN108_0536 [Staphylococcus aureus]	0.960609	0.000105622	72.583	SLC(0.961)C(0.039)STFLGDFEPVSIK	3	-0.38672	1	394.82	370.32	---
	AID39017.1	6	C	"Nucleotide excision repair protein, with UvrB/UvrC motif [Staphylococcus aureus]"	1	2.89325e-25	188.09	MLC(1)ENC(1)QLNEAELK	3	-0.063124	3	2389.6	5357.3	mcsA; protein arginine kinase activator
	AID39017.1	3	C	"Nucleotide excision repair protein, with UvrB/UvrC motif [Staphylococcus aureus]"	1	2.89325e-25	188.09	MLC(1)ENC(1)QLNEAELK	3	-0.063124	3	2389.6	5357.3	mcsA; protein arginine kinase activator
	AID39065.1	39	C	hypothetical protein SAXN108_0624 [Staphylococcus aureus]	1	0.000692943	63.682	GIPVTYAC(1)LTLGQMGR	2	4.3557	3	923.37	1569.2	bshB2; N-acetylglucosamine malate deacetylase 2 [EC:3.5.1.-]
	AID39070.1	20	C	HAD family hydrolase [Staphylococcus aureus]	1	0.000274459	83.045	C(1)GEVATQSAFK	3	-0.68111	2	7749.3	9342.3	---
	AID39108.1	123	C	hypothetical protein SAXN108_0667 [Staphylococcus aureus]	1	0.000122202	104.22	VILVGGDC(1)PK	3	-0.22399	2	6468.3	5778.4	---
	AID39180.1	170	C	hypothetical protein SAXN108_0739 [Staphylococcus aureus]	1	0.00256597	67.035	IMYC(1)FNK	3	-0.1626	1	3912.5	5515.9	K09145; uncharacterized protein
	AID39198.1	82	C	hypothetical protein SAXN108_0757 [Staphylococcus aureus]	1	0.00327552	67.169	C(1)GIILPSK	3	-0.15927	1	2422.6	2813.4	---
	AID39212.1	139	C	aldo/keto reductase [Staphylococcus aureus]	1	0.00127486	62.035	AIGVC(1)NFNVHHLEK	4	0.10821	1	1054.4	977.28	---
	AID39245.1	83	C	hypothetical protein SAXN108_0804 [Staphylococcus aureus]	1	9.16826e-07	129.56	C(1)PNC(1)QSR	3	0.74551	2	33503	67193	---
	AID39245.1	86	C	hypothetical protein SAXN108_0804 [Staphylococcus aureus]	1	9.16826e-07	129.56	C(1)PNC(1)QSR	3	0.74551	2	33503	67193	---
	AID39547.1	38	C	hypothetical protein SAXN108_1106 [Staphylococcus aureus]	0.998999	0.00620881	56.258	TFMC(0.001)DDC(0.999)K	3	-1.201	1	3335.9	2824.5	---
	AID39627.1	116	C	hypothetical protein SAXN108_1186 [Staphylococcus aureus]	1	1.90852e-54	240.37	C(1)FLQVNVSGEASK	2	-0.043088	2	4143.6	5078.7	yggS, PROSC; PLP dependent protein
	AID39666.1	30	C	hypothetical protein SAXN108_1225 [Staphylococcus aureus]	1	1.75341e-05	89.26	AVEC(1)YGIVGMASR	3	-2.2232	2	3844.8	2852.9	---
	AID39667.1	193	C	Dihydroxyacetone kinase family protein [Staphylococcus aureus]	1	0.00104083	70.942	GLLC(1)VYEGFLK	2	-1.3429	2	1649.1	1119.6	K07030; uncharacterized protein
	AID39808.1	111	C	thioesterase superfamily protein [Staphylococcus aureus]	1	4.25411e-08	103.79	GELATTGSTELIC(1)IK	2	-0.24183	2	1793.2	2459.9	ybgC; acyl-CoA thioester hydrolase [EC:3.1.2.-]
	AID39834.1	23	C	hypothetical protein SAXN108_1393 [Staphylococcus aureus]	1	0.000236883	71.879	GFNYYQSEC(1)VINLK	3	0.15979	1	1203.3	1323.3	---
	AID39848.1	29	C	ABC transporter ATP-binding protein uup [Staphylococcus aureus]	1	3.27338e-05	80.387	FTEGNC(1)YGLIGANGAGK	3	-0.020324	1	1398.3	1276.4	---
	AID39861.1	47	C	hypothetical protein SAXN108_1420 [Staphylococcus aureus]	1	3.65973e-20	185.81	HYQQLINQC(1)K	3	0.47406	2	3577.6	4495.1	---
	AID40173.1	82	C	hypothetical protein SAXN108_1732 [Staphylococcus aureus]	1	9.16531e-08	92.236	TYQDALVIVC(1)DTANAPR	3	0.063725	2	4785.7	4096.1	nrnA; bifunctional oligoribonuclease and PAP phosphatase NrnA [EC:3.1.3.7 3.1.13.3]
	AID40232.1	36	C	hypothetical protein SAXN108_1791 [Staphylococcus aureus]	0.942736	2.50953e-61	204.31	DGTVAHGGC(0.943)TFC(0.057)SAAGSGDFAGNR	3	-0.53417	3	5337.7	3650.5	K07139; uncharacterized protein
	AID40232.1	24	C	hypothetical protein SAXN108_1791 [Staphylococcus aureus]	1	1.19328e-10	148.78	VALDGGFDC(1)PNR	2	0.9151	2	7456.7	4504.2	K07139; uncharacterized protein
	AID40264.1	30	C	hypothetical protein SAXN108_1823 [Staphylococcus aureus]	1	0.000653958	79.201	FYPTC(1)SEYTR	3	-0.26579	1	8464	5928.9	K08998; uncharacterized protein
	AID40312.1	174	C	hypothetical protein SAXN108_1871 [Staphylococcus aureus]	1	0.00015447	87.184	SIC(1)DIYPLLNK	2	-0.3079	2	2247.3	2211.2	cbf, cbf1; 3'-5' exoribonuclease [EC:3.1.-.-]
	AID40509.1	285	C	Phage portal connector protein [Staphylococcus aureus]	1	0.000461857	84.498	FC(1)LTPLLK	2	0.86451	2	3635.3	4566	---
	AID40663.1	91	C	phage metallo-beta-lactamase superfamily protein [Staphylococcus aureus]	1	0.00428842	58.981	LDIFC(1)AK	3	-0.26956	1	3190.7	10699	gloB, HAGH; hydroxyacylglutathione hydrolase [EC:3.1.2.6]
	AID40800.1	27	C	hypothetical protein ywlG [Staphylococcus aureus]	1	2.83378e-12	112.16	GDIC(1)LIGC(1)STSEVIGEK	3	0.086043	1	2618.1	2631	---
	AID40800.1	141	C	hypothetical protein ywlG [Staphylococcus aureus]	1	0.00103654	75.311	HVC(1)VPVR	3	-0.6097	1	19875	20450	---
	AID40800.1	23	C	hypothetical protein ywlG [Staphylococcus aureus]	1	2.83378e-12	112.16	GDIC(1)LIGC(1)STSEVIGEK	3	0.086043	1	2618.1	2631	---
	AID40828.1	12	C	hypothetical protein SAXN108_2387 [Staphylococcus aureus]	1	2.0775e-14	133.16	TAETNYFWLNC(1)GYNR	3	-0.21543	1	2927	2162.5	---
	AID40988.1	171	C	hypothetical protein SAXN108_2547 [Staphylococcus aureus]	1	2.86782e-59	240.92	NLYTSGQC(1)TYYVFDR	3	-0.07456	12	13683	26533	---
	AID41048.1	21	C	membrane protein [Staphylococcus aureus]	1	1.33163e-11	111.34	C(1)GQQAQDDVQIC(1)TQC(1)GHK	5	0.96697	4	2447.1	1817	tcaA; membrane-associated protein TcaA
	AID41048.1	18	C	membrane protein [Staphylococcus aureus]	1	5.58329e-08	107.51	C(1)GQQAQDDVQIC(1)TQC(1)GHK	5	0.96697	4	3663.5	2902.7	tcaA; membrane-associated protein TcaA
	AID41048.1	7	C	membrane protein [Staphylococcus aureus]	1	1.33163e-11	111.34	C(1)GQQAQDDVQIC(1)TQC(1)GHK	5	0.96697	6	2447.1	1817	tcaA; membrane-associated protein TcaA
	AID41077.1	115	C	hypothetical protein SAXN108_2636 [Staphylococcus aureus]	1	1.70059e-13	168.54	EDPELC(1)VLR	2	-0.26141	3	6596.3	8281.3	---
	AID41211.1	75	C	acetyltransferase GNAT family protein [Staphylococcus aureus]	1	0.000256278	102.01	IIASC(1)SFAK	2	-0.26671	1	4637.8	5869.1	K06975; uncharacterized protein
	AID41234.1	45	C	hypothetical protein SAXN108_2793 [Staphylococcus aureus]	1	0.00534463	57.55	NQC(1)TWWAFK	3	1.4958	1	812.72	3002.1	---
	AID41247.1	32	C	putative acetyltransferase [Staphylococcus aureus]	1	1.34855e-13	153.94	DIC(1)FELNHTKPSDK	5	-0.21391	3	4395.6	4174.1	---
	AID41247.1	178	C	putative acetyltransferase [Staphylococcus aureus]	1	6.65342e-10	122.46	DIPPHSLAVGNPC(1)K	2	0.48389	12	11235	10908	---
	AID41304.1	67	C	hypothetical protein SAXN108_2863 [Staphylococcus aureus]	1	1.00317e-13	174.02	VLC(1)SDSFGR	2	-0.65464	2	7985	9078.4	phnB; PhnB protein

## Sheet: Original MS data
Protein accession	Position	Amino acid	Protein description	Localization probability	PEP	Score	Modified sequence	Charge	Mass error [ppm]	MS/MS Count	XN_1 intensity	XN_2 intensity	KEGG Gene
AID38461.1	67	C	transcriptional regulatory protein WalR [Staphylococcus aureus]	1	0.00413994	40.103	DGMEVC(1)R	3	-2.1382	1	5981.1	3859	vicR; two-component system, OmpR family, response regulator VicR	vicR; two-component system, OmpR family, response regulator VicR
AID39171.1	181	C	hypothetical protein SAXN108_0730 [Staphylococcus aureus]	1	0.00137167	40.751	C(1)QIVANNFETIIMK	3	-1.9099	1	3858	2421.8	K07220; uncharacterized protein	K07220; uncharacterized protein
AID38447.1	421	C	DNA gyrase subunit B [Staphylococcus aureus]	1	1.04161e-06	129.55	LADC(1)SSK	2	-0.20938	2	5001.8	4383.7	gyrB; DNA gyrase subunit B [EC:5.99.1.3]
AID38450.1	68	C	hypothetical protein SAXN108_0009 [Staphylococcus aureus]	1	1.65329e-06	98	C(1)PEAMVIDINDTK	3	-0.078966	1	2503.7	2622.5	nnr; ADP-dependent NAD(P)H-hydrate dehydratase [EC:4.2.1.136]
AID38452.1	356	C	Seryl-tRNA synthetase [Staphylococcus aureus]	1	5.44129e-11	139.3	EISSC(1)SNC(1)TDFQAR	3	-0.63494	3	3932.4	5560.1	SARS, serS; seryl-tRNA synthetase [EC:6.1.1.11]
AID38452.1	353	C	Seryl-tRNA synthetase [Staphylococcus aureus]	1	5.44129e-11	139.3	EISSC(1)SNC(1)TDFQAR	3	-0.63494	6	3932.4	5560.1	SARS, serS; seryl-tRNA synthetase [EC:6.1.1.11]
AID38452.1	102	C	Seryl-tRNA synthetase [Staphylococcus aureus]	1	2.37556e-05	105.2	MTGILC(1)R	3	-0.12098	4	4283.8	4967.8	SARS, serS; seryl-tRNA synthetase [EC:6.1.1.11]
AID38452.1	323	C	Seryl-tRNA synthetase [Staphylococcus aureus]	1	2.26715e-14	160.78	VILC(1)TGDIGFSASK	2	0.43578	3	2057.5	3806.4	SARS, serS; seryl-tRNA synthetase [EC:6.1.1.11]
AID38452.1	260	C	Seryl-tRNA synthetase [Staphylococcus aureus]	1	4.5827e-05	125.83	FTGQSAC(1)FR	3	2.8567	2	4810.9	5302	SARS, serS; seryl-tRNA synthetase [EC:6.1.1.11]
AID38460.1	343	C	Adenylosuccinate synthetase [Staphylococcus aureus]	1	8.16768e-14	166.86	IC(1)TAYELDGK	2	0.2822	2	9901.1	7189.8	purA, ADSS; adenylosuccinate synthase [EC:6.3.4.4]
AID38485.1	185	C	Glycerophosphoryl diester phosphodiesterase [Staphylococcus aureus]	1	1.93971e-13	166.66	TLLDYC(1)NAK	3	0.21532	6	21861	10691	E3.1.4.46, glpQ, ugpQ; glycerophosphoryl diester phosphodiesterase [EC:3.1.4.46]
AID38522.1	105	C	tRNA dihydrouridine synthase [Staphylococcus aureus]	1	6.9158e-06	89.624	GIDLNMGC(1)PVANVAK	3	0.11757	1	1740.3	2051.3	---
AID38538.1	61	C	HTH-type transcriptional regulator SarS [Staphylococcus aureus]	1	0.000930403	76.064	IVSDLC(1)YK	3	-0.12132	2	3055.3	4462.6	---
AID38544.1	178	C	Ornithine cyclodeaminase [Staphylococcus aureus]	1	0.000878308	66.004	VFVYDQFSEAC(1)AR	3	1.417	1	1922.7	1313.8	sbnB; N-[(2S)-2-amino-2-carboxyethyl]-L-glutamate dehydrogenase [EC:1.5.1.51]
AID38554.1	155	C	putative short chain dehydrogenase [Staphylococcus aureus]	1	5.09372e-62	216.44	IINATSQAGVEGNPGLSLYC(1)STK	3	-1.2623	5	3902.9	9203.5	butA, budC; meso-butanediol dehydrogenase / (S,S)-butanediol dehydrogenase / diacetyl reductase [EC:1.1.1.- 1.1.1.76 1.1.1.304]
AID38565.1	37	C	Deoxyribose-phosphate aldolase [Staphylococcus aureus]	1	8.77231e-05	115.89	SVC(1)VNPTHVK	4	-0.18332	3	5488.9	10130	deoC, DERA; deoxyribose-phosphate aldolase [EC:4.1.2.4]
AID38580.1	89	C	capsular polysaccharide synthesis enzyme [Staphylococcus aureus]	1	0.00106649	62.68	QVPSC(1)EFFPVEAVK	3	-0.1788	1	573.48	1037.9	capD; UDP-glucose 4-epimerase [EC:5.1.3.2]
AID38597.1	141	C	hypothetical protein SAXN108_0156 [Staphylococcus aureus]	1	1.26204e-18	166.62	C(1)IC(1)LYNAPDEEAVR	3	0.24557	6	2615.2	1483.5	---
AID38597.1	135	C	hypothetical protein SAXN108_0156 [Staphylococcus aureus]	1	1.1848e-13	172.59	TYVC(1)EDMSK	2	0.3051	11	64488	27664	---
AID38597.1	143	C	hypothetical protein SAXN108_0156 [Staphylococcus aureus]	1	2.46182e-09	117.7	C(1)IC(1)LYNAPDEEAVR	3	0.24557	2	3418.3	1983	---
AID38616.1	447	C	PTS system, glucose-specific IIC component/ PTS system, glucose-specific IIB component/ PTS system, glucose-specific IIA component [Staphylococcus aureus]	1	8.54135e-05	113.66	HLDAC(1)ITR	2	-0.80274	2	16657	16147	PTS-Glc1-EIIC, ptsG, glcA, glcB; PTS system, glucose-specific IIC component
AID38639.1	135	C	putative response regulator [Staphylococcus aureus]	1	4.02966e-05	82.515	SLAPC(1)HDAFQPLLK	4	-0.75729	1	2114.6	1738.9	yesN; two-component system, response regulator YesN
AID38642.1	414	C	formate acetyltransferase [Staphylococcus aureus]	0.809637	0.00282978	51.524	ESYGDDYGIAC(0.19)C(0.81)VSAMTIGK	3	-0.24904	1	906.84	889.5	E2.3.1.54, pflD; formate C-acetyltransferase [EC:2.3.1.54]
AID38642.1	654	C	formate acetyltransferase [Staphylococcus aureus]	1	0.00753543	53.351	IPYDC(1)C(1)K	4	-0.48074	2	29457	20786	E2.3.1.54, pflD; formate C-acetyltransferase [EC:2.3.1.54]
AID38642.1	653	C	formate acetyltransferase [Staphylococcus aureus]	1	0.00324543	60.709	IPYDC(1)C(1)K	4	-0.48074	4	2408	2104	E2.3.1.54, pflD; formate C-acetyltransferase [EC:2.3.1.54]
AID38645.1	494	C	hypothetical protein SAXN108_0204 [Staphylococcus aureus]	1	0.00154795	59.198	C(1)GYIIPLQFGHFK	3	1.2912	1	1471	1550.2	E3.1.4.46, glpQ, ugpQ; glycerophosphoryl diester phosphodiesterase [EC:3.1.4.46]
AID38660.1	81	C	L-lactate dehydrogenase [Staphylococcus aureus]	1	7.14657e-59	123.85	AGEYSDC(1)HDADLVVIC(1)AGAAQKPGETR	5	0.31469	4	30238	22117	LDH, ldh; L-lactate dehydrogenase [EC:1.1.1.27]	LDH, ldh; L-lactate dehydrogenase [EC:1.1.1.27]
AID38660.1	72	C	L-lactate dehydrogenase [Staphylococcus aureus]	1	7.14657e-59	123.85	AGEYSDC(1)HDADLVVIC(1)AGAAQKPGETR	5	0.31469	7	40927	30079	LDH, ldh; L-lactate dehydrogenase [EC:1.1.1.27]	LDH, ldh; L-lactate dehydrogenase [EC:1.1.1.27]
AID38671.1	196	C	2-C-methyl-D-erythritol 4-phosphate [Staphylococcus aureus]	1	0.000102966	104.44	EILSDAC(1)K	3	-1.2268	3	4401.9	4601.5	tarI; D-ribitol-5-phosphate cytidylyltransferase [EC:2.7.7.40]
AID38673.1	61	C	putative CDP-Glycerol:Poly(glycerophosphate) glycerophosphotransferase [Staphylococcus aureus]	1	0.000130298	120.45	IDGNTFLC(1)R	2	0.10255	2	7449	10582	tarL; CDP-ribitol ribitolphosphotransferase / teichoic acid ribitol-phosphate polymerase [EC:2.7.8.14 2.7.8.47]
AID38676.1	196	C	2-C-methyl-D-erythritol 4-phosphate cytidylyltransferase [Staphylococcus aureus]	1	0.000723846	79.474	SILSDAC(1)K	3	-0.070385	1	21234	22078	tarI; D-ribitol-5-phosphate cytidylyltransferase [EC:2.7.7.40]
AID38677.1	229	C	putative zinc-binding dehydrogenase [Staphylococcus aureus]	1	3.99414e-12	110.12	IPEGLTFDHAFEC(1)VGGR	4	-0.23064	1	3307.5	2562.5	tarJ; ribitol-5-phosphate 2-dehydrogenase (NADP+) [EC:1.1.1.405]
AID38678.1	59	C	putative CDP-Glycerol:Poly(glycerophosphate) glycerophosphotransferase [Staphylococcus aureus]	1	1.15005e-05	131.06	IDGNQFVC(1)R	2	-0.43722	3	30948	18697	tarL; CDP-ribitol ribitolphosphotransferase / teichoic acid ribitol-phosphate polymerase [EC:2.7.8.14 2.7.8.47]
AID38680.1	191	C	cell wall metabolism protein [Staphylococcus aureus]	1	1.10933e-29	173.37	MSELTSSYEPPIEAC(1)GTWR	3	0.28208	4	3447.7	3905.6	ytfE, scdA; regulator of cell morphogenesis and NO signaling
AID38681.1	314	C	autolysin sensor kinase protein [Staphylococcus aureus]	0.99915	0.000326995	71.176	EEIGC(0.001)SHPNC(0.999)PLR	3	0.17359	1	3166	3770.7	lytS; two-component system, LytTR family, sensor histidine kinase LytS [EC:2.7.13.3]
AID38753.1	129	C	Phage repressor [Staphylococcus aureus]	1	0.0105681	44.391	SEVDIYGC(1)ASAGIGER	3	0.37956	1	1374.5	1608.9	---
AID38762.1	38	C	putative DNA-binding protein [Staphylococcus aureus]	1	5.33853e-12	113.76	LYATPTQIHQLFGVC(1)R	3	0.20169	2	1203	896.54	---
AID38832.1	120	C	putative acetyltransferase [Staphylococcus aureus]	1	2.21679e-09	157.38	YC(1)FEELDLNR	2	-0.43618	3	5764.7	6650.9	rimL; ribosomal-protein-serine acetyltransferase [EC:2.3.1.-]
AID38854.1	101	C	putative GTP-binding protein [Staphylococcus aureus]	1	0.000311846	86.882	EVDAIC(1)QVVR	3	-0.33427	1	3468.8	3278.8	ychF; ribosome-binding ATPase
AID38857.1	51	C	Single-stranded DNA-binding protein [Staphylococcus aureus]	1	2.64565e-64	257.66	EADFINC(1)VVFR	2	0.74939	11	19517	24877	ssb; single-strand DNA-binding protein
AID38858.1	16	C	30S ribosomal protein S18 [Staphylococcus aureus]	1	1.4389e-22	171.08	VC(1)YFTANGITHIDYK	4	-0.74069	7	2621.4	1824.8	RP-S18, MRPS18, rpsR; small subunit ribosomal protein S18
AID38867.1	25	C	phosphoglycerate mutase family protein [Staphylococcus aureus]	1	1.1192e-08	107.65	SYFC(1)GQLDVPLTDTGTK	3	-0.51529	1	703.72	919.64	PGAM, gpmA; 2,3-bisphosphoglycerate-dependent phosphoglycerate mutase [EC:5.4.2.11]
AID38867.1	166	C	phosphoglycerate mutase family protein [Staphylococcus aureus]	1	5.77986e-06	128.48	C(1)LMVYFNK	3	-0.42514	3	3844.4	4030.7	PGAM, gpmA; 2,3-bisphosphoglycerate-dependent phosphoglycerate mutase [EC:5.4.2.11]
AID38867.1	44	C	phosphoglycerate mutase family protein [Staphylococcus aureus]	1	0.000633577	79.659	SADDLC(1)DYFK	3	0.24938	1	2459.7	1682.8	PGAM, gpmA; 2,3-bisphosphoglycerate-dependent phosphoglycerate mutase [EC:5.4.2.11]
AID38871.1	338	C	Alkyl hydroperoxide reductase protein F [Staphylococcus aureus]	1	4.4617e-15	136.81	GVAFC(1)PHC(1)DGPLFENK	3	-0.84209	5	3509.3	1977.5	ahpF; alkyl hydroperoxide reductase subunit F [EC:1.6.4.-]
AID38871.1	335	C	Alkyl hydroperoxide reductase protein F [Staphylococcus aureus]	1	6.17152e-30	193.47	GVAFC(1)PHC(1)DGPLFENK	3	-0.84209	5	3858	3897	ahpF; alkyl hydroperoxide reductase subunit F [EC:1.6.4.-]
AID38872.1	168	C	Alkyl hydroperoxide reductase protein C [Staphylococcus aureus]	1	9.96003e-06	133.44	NPGEVC(1)PAK	2	-0.27901	5	7019.4	8207.1	PRDX2_4, ahpC; peroxiredoxin (alkyl hydroperoxide reductase subunit C) [EC:1.11.1.15]
AID38878.1	176	C	Xanthine phosphoribosyltransferase [Staphylococcus aureus]	1	9.49739e-18	164.53	LEEAGLTVSSLC(1)K	2	-0.65633	2	6582.6	4710.7	xpt; xanthine phosphoribosyltransferase [EC:2.4.2.22]
AID38880.1	326	C	Inosine-5'-monophosphate dehydrogenase [Staphylococcus aureus]	1	2.29254e-19	133.21	VVAGVGVPQITAIYDC(1)ATEAR	3	-0.22809	1	2412	2243.4	IMPDH, guaB; IMP dehydrogenase [EC:1.1.1.205]
AID38880.1	307	C	Inosine-5'-monophosphate dehydrogenase [Staphylococcus aureus]	1	6.05386e-06	91.784	VGIGPGSIC(1)TTR	3	-0.037128	1	4947.6	4487.1	IMPDH, guaB; IMP dehydrogenase [EC:1.1.1.205]
AID38909.1	173	C	hypothetical protein SAXN108_0468 [Staphylococcus aureus]	1	0.000973352	65.038	SNLNFC(1)INENYDK	3	0.6622	1	1914.3	1697.3	---
AID38909.1	344	C	hypothetical protein SAXN108_0468 [Staphylococcus aureus]	1	5.20274e-06	130.22	IVEFEAC(1)R	3	0.44171	1	19190	21381	---
AID38909.1	511	C	hypothetical protein SAXN108_0468 [Staphylococcus aureus]	1	5.74392e-05	75.018	C(1)AIVTDLDEQAIPSEHR	4	0.30447	1	992.16	719.15	---
AID38928.1	232	C	Type I restriction-modification system, DNA-methyltransferase subunit M [Staphylococcus aureus]	1	0.000191307	71.98	HVYDPTC(1)GSGSLLLR	3	0.073177	1	4429.8	3194.2	hsdM; type I restriction enzyme M protein [EC:2.1.1.72]
AID38964.1	244	C	Glutamate synthase NADPH small chain [Staphylococcus aureus]	1	0.000594133	64.705	ATLESEYDAIILC(1)TGAQK	3	0.0088184	1	974.52	1207.9	gltD; glutamate synthase (NADPH/NADH) small chain [EC:1.4.1.13 1.4.1.14]
AID38968.1	124	C	Acetyltransferase GNAT family protein [Staphylococcus aureus]	1	2.98568e-08	102.89	AQEYSTVVVDHC(1)FDYFEK	3	-0.33524	1	1332.7	1053.9	---
AID38969.1	501	C	DNA polymerase III subunits gamma and tau [Staphylococcus aureus]	1	0.000181926	73.082	SSIESVVC(1)NIVNK	3	-0.78835	1	555.89	950.24	DPO3G, dnaX; DNA polymerase III subunit gamma/tau [EC:2.7.7.7]
AID38969.1	64	C	DNA polymerase III subunits gamma and tau [Staphylococcus aureus]	0.999059	0.000378574	73.138	AINC(0.999)LNSTDGEPC(0.191)NEC(0.802)HIC(0.007)K	5	0.16665	1	3136.1	1986.4	DPO3G, dnaX; DNA polymerase III subunit gamma/tau [EC:2.7.7.7]
AID38969.1	73	C	DNA polymerase III subunits gamma and tau [Staphylococcus aureus]	0.947796	0.0137622	52.866	AINC(0.023)LNSTDGEPC(0.948)NEC(0.948)HIC(0.081)K	4	-0.45959	1	3005.4	2152	DPO3G, dnaX; DNA polymerase III subunit gamma/tau [EC:2.7.7.7]
AID38969.1	76	C	DNA polymerase III subunits gamma and tau [Staphylococcus aureus]	0.947796	0.000378574	73.138	AINC(0.023)LNSTDGEPC(0.948)NEC(0.948)HIC(0.081)K	4	-0.45959	2	3136.1	1986.4	DPO3G, dnaX; DNA polymerase III subunit gamma/tau [EC:2.7.7.7]
AID38969.1	79	C	DNA polymerase III subunits gamma and tau [Staphylococcus aureus]	0.99249	1.99478e-07	95.205	AINCLNSTDGEPCNEC(0.007)HIC(0.992)K	4	0.36601	1	975.02	946.44	DPO3G, dnaX; DNA polymerase III subunit gamma/tau [EC:2.7.7.7]
AID38974.1	64	C	hypothetical protein SAXN108_0533 [Staphylococcus aureus]	1	1.96112e-37	206.2	VDEILSVINQTC(1)GNR	4	0.91626	5	6953.5	7366.3	---
AID38974.1	46	C	hypothetical protein SAXN108_0533 [Staphylococcus aureus]	1	2.60879e-25	190.34	AGNTTFLC(1)GVNDDR	3	-0.0099789	3	8153	8640.8	---
AID38977.1	166	C	hypothetical protein SAXN108_0536 [Staphylococcus aureus]	0.960609	0.000105622	72.583	SLC(0.961)C(0.039)STFLGDFEPVSIK	3	-0.38672	1	394.82	370.32	---
AID38978.1	92	C	DNA replication initiation control protein YabA [Staphylococcus aureus]	1	9.0546e-18	156.24	DNLAILYGEGFHIC(1)K	4	-0.14412	2	1261	3341.8	---
AID38983.1	242	C	deoxyribonuclease [Staphylococcus aureus]	1	5.41958e-18	171.99	GLSYEEVC(1)EQTTK	2	0.45883	2	2101.8	3245.7	tatD; TatD DNase family protein [EC:3.1.21.-]
AID38987.1	139	C	4-diphosphocytidyl-2-C-methyl-D-erythritol kinase [Staphylococcus aureus]	1	0.0019636	59.198	IGTDIPFC(1)IYNK	3	-0.58924	1	1140.4	1160.9	ispE; 4-diphosphocytidyl-2-C-methyl-D-erythritol kinase [EC:2.7.1.148]
AID38992.1	379	C	N-acetylglucosamine-1-phosphate uridyltransferase / Glucosamine-1-phosphate N-acetyltransferase [Staphylococcus aureus]	1	3.56139e-24	159.75	TNIGC(1)GTITVNYDGENK	2	0.90471	2	3489.4	1919.4	glmU; bifunctional UDP-N-acetylglucosamine pyrophosphorylase / Glucosamine-1-phosphate N-acetyltransferase [EC:2.7.7.23 2.3.1.157]
AID38993.1	173	C	Ribose-phosphate pyrophosphokinase [Staphylococcus aureus]	1	3.78436e-05	57.738	HFKDDPNINPEEC(1)VVVSPDHGGVTR	5	0.37255	1	1255.1	1094	PRPS, prsA; ribose-phosphate pyrophosphokinase [EC:2.7.6.1]
AID38993.1	256	C	Ribose-phosphate pyrophosphokinase [Staphylococcus aureus]	1	4.46822e-73	254.56	EVYAC(1)C(1)THPVLSGPAK	3	-0.088003	5	10511	6804.7	PRPS, prsA; ribose-phosphate pyrophosphokinase [EC:2.7.6.1]
AID38993.1	255	C	Ribose-phosphate pyrophosphokinase [Staphylococcus aureus]	1	1.54458e-29	184.48	EVYAC(1)C(1)THPVLSGPAK	3	-0.088003	4	5982.1	3471.2	PRPS, prsA; ribose-phosphate pyrophosphokinase [EC:2.7.6.1]
AID38995.1	3	C	Peptidyl-tRNA hydrolase [Staphylococcus aureus]	1	0.00445307	57.55	C(1)IVGLGNIGK	3	0.51493	1	2467.5	2644.4	PTH1, pth, spoVC; peptidyl-tRNA hydrolase, PTH1 family [EC:3.1.1.29]
AID39002.1	354	C	tRNAIle-lysidine synthetase [Staphylococcus aureus]	1	9.55745e-05	101.33	C(1)LFPLTVR	2	1.4442	3	6583.4	7028.7	tilS, mesJ; tRNA(Ile)-lysidine synthase [EC:6.3.4.19]
AID39003.1	37	C	Hypoxanthine-guanine phosphoribosyltransferase [Staphylococcus aureus]	1	0.000374391	68.171	DYQGKPLVC(1)VGILK	3	-0.58655	2	8914.1	7139.8	hprT, hpt, HPRT1; hypoxanthine phosphoribosyltransferase [EC:2.4.2.8]	hprT, hpt, HPRT1; hypoxanthine phosphoribosyltransferase [EC:2.4.2.8]
AID39003.1	19	C	Hypoxanthine-guanine phosphoribosyltransferase [Staphylococcus aureus]	1	1.25126e-44	235.21	EVLLTEEDIQNIC(1)K	3	0.77023	10	11388	23786	hprT, hpt, HPRT1; hypoxanthine phosphoribosyltransferase [EC:2.4.2.8]
AID39005.1	238	C	Chaperonin heat shock protein 33 [Staphylococcus aureus]	0.83002	0.000175898	72.891	MPVQFEC(0.83)NC(0.17)SHEK	4	-0.63172	1	1991.1	1872.2	hslO; molecular chaperone Hsp33
AID39006.1	85	C	Cysteine synthase [Staphylococcus aureus]	1	1.56526e-24	145.25	IKPGDTIVEPTSGNTGIGLAFVC(1)AAK	4	1.2389	2	5688.9	9116.1	cysK; cysteine synthase A [EC:2.5.1.47]
AID39013.1	130	C	pyridoxal biosynthesis lyase PdxS [Staphylococcus aureus]	1	4.67333e-22	186.81	DQFTVPFVC(1)GC(1)R	2	-0.61836	11	15457	15167	pdxS, pdx1; pyridoxal 5'-phosphate synthase pdxS subunit [EC:4.3.3.6]
AID39017.1	6	C	Nucleotide excision repair protein, with UvrB/UvrC motif [Staphylococcus aureus]	1	2.89325e-25	188.09	MLC(1)ENC(1)QLNEAELK	3	-0.063124	3	2389.6	5357.3	mcsA; protein arginine kinase activator
AID39017.1	3	C	Nucleotide excision repair protein, with UvrB/UvrC motif [Staphylococcus aureus]	1	2.89325e-25	188.09	MLC(1)ENC(1)QLNEAELK	3	-0.063124	3	2389.6	5357.3	mcsA; protein arginine kinase activator
AID39019.1	311	C	ATP-dependent Clp protease, ATP-binding subunit ClpC / Negative regulator of genetic competence clcC/mecB [Staphylococcus aureus]	1	3.84555e-08	104.2	GELQC(1)IGATTLDEYR	3	0.39602	2	3401.7	3531.4	clpC; ATP-dependent Clp protease ATP-binding subunit ClpC
AID39020.1	27	C	DNA repair protein RadA [Staphylococcus aureus]	1	3.13535e-48	228.19	C(1)PNC(1)GAWNQMEEIVEK	3	-0.76749	3	5094	3727.1	radA, sms; DNA repair protein RadA/Sms
AID39020.1	24	C	DNA repair protein RadA [Staphylococcus aureus]	1	3.13535e-48	228.19	C(1)PNC(1)GAWNQMEEIVEK	3	-0.76749	3	5094	3727.1	radA, sms; DNA repair protein RadA/Sms
AID39020.1	13	C	DNA repair protein RadA [Staphylococcus aureus]	1	3.20963e-14	158.89	VIFEC(1)MAC(1)GYQSPK	4	0.33004	3	4774.9	4342.5	radA, sms; DNA repair protein RadA/Sms
AID39020.1	10	C	DNA repair protein RadA [Staphylococcus aureus]	1	3.20963e-14	158.89	VIFEC(1)MAC(1)GYQSPK	4	0.33004	2	4774.9	4342.5	radA, sms; DNA repair protein RadA/Sms
AID39037.1	722	C	DNA-directed RNA polymerase beta subunit [Staphylococcus aureus]	1	1.27094e-07	102.06	SNSGTC(1)YNQR	2	2.0799	2	8345.4	6064.8	rpoB; DNA-directed RNA polymerase subunit beta [EC:2.7.7.6]
AID39037.1	593	C	DNA-directed RNA polymerase beta subunit [Staphylococcus aureus]	1	9.54358e-14	174.41	FMDDEVVC(1)R	2	-0.33737	8	22601	12300	rpoB; DNA-directed RNA polymerase subunit beta [EC:2.7.7.6]
AID39037.1	624	C	DNA-directed RNA polymerase beta subunit [Staphylococcus aureus]	1	9.68851e-13	111.57	QVVSAATAC(1)IPFLENDDSNR	3	-0.1961	1	1756.1	1298.2	rpoB; DNA-directed RNA polymerase subunit beta [EC:2.7.7.6]
AID39038.1	60	C	DNA-directed RNA polymerase beta' subunit [Staphylococcus aureus]	1	8.44127e-14	166.3	DWEC(1)SC(1)GK	3	-0.50748	3	7448.8	5493.7	rpoC; DNA-directed RNA polymerase subunit beta' [EC:2.7.7.6]
AID39038.1	896	C	DNA-directed RNA polymerase beta' subunit [Staphylococcus aureus]	1	0.000108369	108.3	SAFTC(1)NAR	2	-0.34794	1	9584.9	10743	rpoC; DNA-directed RNA polymerase subunit beta' [EC:2.7.7.6]
AID39038.1	62	C	DNA-directed RNA polymerase beta' subunit [Staphylococcus aureus]	1	9.39604e-05	107.1	DWEC(1)SC(1)GK	3	-0.50748	1	5188.7	3448.2	rpoC; DNA-directed RNA polymerase subunit beta' [EC:2.7.7.6]
AID39038.1	78	C	DNA-directed RNA polymerase beta' subunit [Staphylococcus aureus]	1	0.00019622	89.142	C(1)GVEVTK	3	0.15387	1	11071	8060.2	rpoC; DNA-directed RNA polymerase subunit beta' [EC:2.7.7.6]
AID39038.1	355	C	DNA-directed RNA polymerase beta' subunit [Staphylococcus aureus]	1	0.00074815	77.046	MYQC(1)GLPK	2	0.49563	4	6271.1	7100.6	rpoC; DNA-directed RNA polymerase subunit beta' [EC:2.7.7.6]
AID39042.1	258	C	Translation elongation factor G [Staphylococcus aureus]	1	5.73095e-24	150.7	QATTNVEFYPVLC(1)GTAFK	3	-0.12546	1	4706.6	10173	fusA, GFM, EFG; elongation factor G
AID39042.1	473	C	Translation elongation factor G [Staphylococcus aureus]	1	2.81794e-12	119.68	EFNVEC(1)NVGAPMVSYR	2	-1.2915	3	3324.4	1978.7	fusA, GFM, EFG; elongation factor G
AID39043.1	82	C	Translation elongation factor Tu [Staphylococcus aureus]	1	3.67882e-18	160.78	HYAHVDC(1)PGHADYVK	3	0.2332	3	4290.2	2827.1	tuf, TUFM; elongation factor Tu
AID39045.1	142	C	2-amino-3-ketobutyrate coenzyme A ligase [Staphylococcus aureus]	1	6.02447e-67	248.13	NDAILSDELNHASIIDGC(1)R	4	0.77698	5	10320	11842	kbl, GCAT; glycine C-acetyltransferase [EC:2.3.1.29]
AID39065.1	39	C	hypothetical protein SAXN108_0624 [Staphylococcus aureus]	1	0.000692943	63.682	GIPVTYAC(1)LTLGQMGR	2	4.3557	3	923.37	1569.2	bshB2; N-acetylglucosamine malate deacetylase 2 [EC:3.5.1.-]
AID39067.1	18	C	Glucosamine-6-phosphate deaminase [Staphylococcus aureus]	1	0.0007551	69.345	QASFYVAC(1)ELYK	3	0.12187	1	1463.7	1588.9	nagB, GNPDA; glucosamine-6-phosphate deaminase [EC:3.5.99.6]
AID39070.1	20	C	HAD family hydrolase [Staphylococcus aureus]	1	0.000274459	83.045	C(1)GEVATQSAFK	3	-0.68111	2	7749.3	9342.3	---
AID39078.1	214	C	Uracil-DNA glycosylase, family 1 [Staphylococcus aureus]	1	3.76571e-05	123.38	SPINWC(1)ESEA	2	-0.37146	1	4618.8	5086.3	UNG, UDG; uracil-DNA glycosylase [EC:3.2.2.27]
AID39084.1	143	C	Hemoprotein HemQ, essential component of heme biosynthetic pathway in Gram-positive bacteria [Staphylococcus aureus]	1	2.16862e-05	87.669	LYPELPHSDYIC(1)FYPMNK	3	-0.84244	1	2051.5	1802.4	hemQ; Fe-coproporphyrin III decarboxylase [EC:1.11.1.-]
AID39089.1	324	C	Phosphomevalonate kinase [Staphylococcus aureus]	1	6.51541e-08	99.055	TSGAGGGDC(1)GITIINK	2	-0.10661	2	2526	2073.9	E2.7.4.2, mvaK2; phosphomevalonate kinase [EC:2.7.4.2]
AID39091.1	48	C	Putative Dihydrolipoamide dehydrogenase; Mercuric ion reductase; PF00070 family, FAD-dependent NAD(P)-disulfide oxidoreductase [Staphylococcus aureus]	0.999999	2.94216e-08	104.95	MYGGTCINIGC(1)IPSK	3	-0.90569	2	1333	1722.8	---
AID39108.1	123	C	hypothetical protein SAXN108_0667 [Staphylococcus aureus]	1	0.000122202	104.22	VILVGGDC(1)PK	3	-0.22399	2	6468.3	5778.4	---
AID39111.1	101	C	hypothetical protein SAXN108_0670 [Staphylococcus aureus]	1	7.41824e-19	132.14	NEQGPYYAGLTAC(1)YLLVNK	3	-0.041717	1	3409.9	3564.8	---
AID39112.1	92	C	Alcohol dehydrogenase [Staphylococcus aureus]	1	1.16014e-06	141.93	C(1)EYC(1)TTGR	4	0.11071	5	5325.4	9713.1	adhP; alcohol dehydrogenase, propanol-preferring [EC:1.1.1.1]
AID39112.1	145	C	Alcohol dehydrogenase [Staphylococcus aureus]	1	2.6461e-29	177.44	LDPAAASSITC(1)AGVTTYK	2	0.4812	4	824.62	1807.7	adhP; alcohol dehydrogenase, propanol-preferring [EC:1.1.1.1]
AID39112.1	34	C	Alcohol dehydrogenase [Staphylococcus aureus]	0.979851	1.03345e-09	94.389	ALKPGEALVQTEYC(0.98)GVC(0.02)HTDLHVK	5	0.05403	4	1335.7	1667.8	adhP; alcohol dehydrogenase, propanol-preferring [EC:1.1.1.1]
AID39112.1	95	C	Alcohol dehydrogenase [Staphylococcus aureus]	1	8.99396e-05	103.83	C(1)EYC(1)TTGR	4	0.11071	4	64418	171560	adhP; alcohol dehydrogenase, propanol-preferring [EC:1.1.1.1]
AID39141.1	124	C	DtxR family transcriptional regulator [Staphylococcus aureus]	1	4.23821e-13	123.14	LDSLLNFPETC(1)PHGGVIPR	3	0.42641	2	1866.3	1194.9	troR; DtxR family transcriptional regulator, Mn-dependent transcriptional regulator
AID39155.1	260	C	Ferrichrome transport ATP-binding protein FhuC [Staphylococcus aureus]	1	1.95858e-08	113.69	TGKPLLVTYDLC(1)R	3	-0.38739	2	5579.6	3842	ABC.FEV.A; iron complex transport system ATP-binding protein [EC:3.6.3.34]
AID39171.1	143	C	hypothetical protein SAXN108_0730 [Staphylococcus aureus]	1	6.11276e-06	122.69	EFETNC(1)DGILR	3	-0.51448	1	3635.1	3357.4	K07220; uncharacterized protein
AID39180.1	170	C	hypothetical protein SAXN108_0739 [Staphylococcus aureus]	1	0.00256597	67.035	IMYC(1)FNK	3	-0.1626	1	3912.5	5515.9	K09145; uncharacterized protein
AID39196.1	12	C	Transcriptional regulator MgrA Regulator of autolytic activity [Staphylococcus aureus]	1	1.00541e-07	134.49	EQLC(1)FSLYNAQR	3	0.14266	1	3145.3	2906.7	mgrA; MarR family transcriptional regulator, multiple gene regulator MgrA
AID39198.1	82	C	hypothetical protein SAXN108_0757 [Staphylococcus aureus]	1	0.00327552	67.169	C(1)GIILPSK	3	-0.15927	1	2422.6	2813.4	---
AID39209.1	187	C	hypothetical protein SAXN108_0768 [Staphylococcus aureus]	1	3.70535e-38	164.19	QSNEPYVLAVTAC(1)PTGIAHTYMAR	4	-1.2163	3	2386.6	2438.6	PTS-Fru-EIIC, fruA; PTS system, fructose-specific IIC component
AID39212.1	139	C	aldo/keto reductase [Staphylococcus aureus]	1	0.00127486	62.035	AIGVC(1)NFNVHHLEK	4	0.10821	1	1054.4	977.28	---
AID39217.1	133	C	hypothetical protein SAXN108_0776 [Staphylococcus aureus]	1	7.677e-05	123.86	YDEVTIYC(1)K	3	-0.052976	2	2270.8	6711.9	---
AID39219.1	33	C	coenzyme PQQ synthesis-like protein [Staphylococcus aureus]	1	0.00178439	70.69	TAGC(1)DYR	3	-0.43946	1	24960	25753	queE; 7-carboxy-7-deazaguanine synthase [EC:4.3.99.3]
AID39221.1	205	C	aluminum resistance protein [Staphylococcus aureus]	0.884231	2.82548e-08	96.379	TLTCYNGIIGDGC(0.005)GEC(0.111)PAC(0.884)HLR	3	0.11184	3	2561.5	2935.9	queC; 7-cyano-7-deazaguanine synthase [EC:6.3.4.20]
AID39221.1	136	C	aluminum resistance protein [Staphylococcus aureus]	1	1.25844e-44	215.23	HIITGVCETDFSGYPDC(1)R	4	-0.43886	3	4295	3686.3	queC; 7-cyano-7-deazaguanine synthase [EC:6.3.4.20]
AID39221.1	202	C	aluminum resistance protein [Staphylococcus aureus]	0.815265	7.77217e-13	112.58	TLTCYNGIIGDGC(0.007)GEC(0.815)PAC(0.177)HLR	4	0.045847	1	1504.8	1053.6	queC; 7-cyano-7-deazaguanine synthase [EC:6.3.4.20]
AID39221.1	126	C	aluminum resistance protein [Staphylococcus aureus]	0.999885	0.00769719	43.794	HIITGVC(1)ETDFSGYPDCR	4	0.81355	1	702.04	813.92	queC; 7-cyano-7-deazaguanine synthase [EC:6.3.4.20]
AID39239.1	699	C	ribonucleotide-diphosphate reductase subunit alpha [Staphylococcus aureus]	1	4.21125e-11	157.24	LLSVEEC(1)TSC(1)SI	2	0.051425	5	4784.5	3933	E1.17.4.1A, nrdA, nrdE; ribonucleoside-diphosphate reductase alpha chain [EC:1.17.4.1]
AID39239.1	696	C	ribonucleotide-diphosphate reductase subunit alpha [Staphylococcus aureus]	1	1.9164e-06	118.28	LLSVEEC(1)TSC(1)SI	2	0.051425	4	22973	14451	E1.17.4.1A, nrdA, nrdE; ribonucleoside-diphosphate reductase alpha chain [EC:1.17.4.1]
AID39239.1	410	C	ribonucleotide-diphosphate reductase subunit alpha [Staphylococcus aureus]	1	1.09183e-18	134.29	DISC(1)NLGSLNIVNVMESGK	3	-0.61015	2	1450.3	1103	E1.17.4.1A, nrdA, nrdE; ribonucleoside-diphosphate reductase alpha chain [EC:1.17.4.1]
AID39245.1	83	C	hypothetical protein SAXN108_0804 [Staphylococcus aureus]	1	9.16826e-07	129.56	C(1)PNC(1)QSR	3	0.74551	2	33503	67193	---
AID39245.1	86	C	hypothetical protein SAXN108_0804 [Staphylococcus aureus]	1	9.16826e-07	129.56	C(1)PNC(1)QSR	3	0.74551	2	33503	67193	---
AID39246.1	224	C	UDP-N-acetylenolpyruvoylglucosamine reductase [Staphylococcus aureus]	1	0.000114349	58.093	QPLEYPSC(1)GSVFQRPPGHFAGK	5	-0.30467	1	1190.4	1075.6	murB; UDP-N-acetylmuramate dehydrogenase [EC:1.3.1.98]
AID39249.1	30	C	hypothetical protein SAXN108_0808 [Staphylococcus aureus]	1	1.47308e-65	244.27	HSETC(1)PISANAYDQFNK	2	-0.54033	4	4964.6	4076.5	---
AID39261.1	831	C	preprotein translocase subunit SecA [Staphylococcus aureus]	1	1.1181e-09	160.16	NDDC(1)PC(1)GSGK	2	-0.35106	5	70353	76771	secA; preprotein translocase subunit SecA
AID39261.1	829	C	preprotein translocase subunit SecA [Staphylococcus aureus]	1	1.1181e-09	160.16	NDDC(1)PC(1)GSGK	2	-0.35106	5	70353	76771	secA; preprotein translocase subunit SecA
AID39267.1	379	C	Excinuclease ABC subunit A [Staphylococcus aureus]	1	3.09495e-07	105.65	YMTELPC(1)ETC(1)HGK	4	-0.21245	4	3025.9	2394.9	uvrA; excinuclease ABC subunit A
AID39267.1	376	C	Excinuclease ABC subunit A [Staphylococcus aureus]	1	5.22333e-05	83.204	YMTELPC(1)ETC(1)HGK	4	-0.21245	1	3296.7	3057.9	uvrA; excinuclease ABC subunit A
AID39272.1	137	C	Thioredoxin reductase [Staphylococcus aureus]	1	1.18189e-10	130.2	GVSYC(1)AVC(1)DGAFFK	3	0.7429	5	2326.3	2332.7	trxB, TRR; thioredoxin reductase (NADPH) [EC:1.8.1.9]
AID39272.1	134	C	Thioredoxin reductase [Staphylococcus aureus]	0.995595	1.6662e-09	88.075	GVSYC(0.996)AVC(0.004)DGAFFK	2	-0.36937	4	20047	15261	trxB, TRR; thioredoxin reductase (NADPH) [EC:1.8.1.9]	trxB, TRR; thioredoxin reductase (NADPH) [EC:1.8.1.9]
AID39276.1	87	C	hypothetical protein SAXN108_0835 [Staphylococcus aureus]	1	3.41732e-05	94.163	NNIYIC(1)R	3	0.70602	1	6344.1	7017.6	K09762; uncharacterized protein
AID39283.1	128	C	Triosephosphate isomerase [Staphylococcus aureus]	1	2.88855e-74	251.41	HGMTPIIC(1)VGETDEERESGK	5	0.066278	51	11055	11106	TPI, tpiA; triosephosphate isomerase (TIM) [EC:5.3.1.1]
AID39283.1	189	C	Triosephosphate isomerase [Staphylococcus aureus]	1	5.94039e-29	192.78	SSTSEDANEMC(1)AFVR	3	0.48779	34	27290	28831	TPI, tpiA; triosephosphate isomerase (TIM) [EC:5.3.1.1]
AID39283.1	40	C	Triosephosphate isomerase [Staphylococcus aureus]	1	6.6588e-28	160.95	EVESVIC(1)APAIQLDALTTAVK	3	2.7989	3	7617.2	7659.9	TPI, tpiA; triosephosphate isomerase (TIM) [EC:5.3.1.1]
AID39289.1	333	C	VacB/RNase II family exoribonuclease [Staphylococcus aureus]	1	2.74516e-07	95.538	LSNGIC(1)SLNPNVDR	3	-0.97048	1	1478.6	2008	rnr, vacB; ribonuclease R [EC:3.1.-.-]
AID39304.1	58	C	hypothetical protein SAXN108_0863 [Staphylococcus aureus]	1	6.17949e-15	134.25	DYQDFLTNC(1)QILIQNK	3	0.62899	1	623.13	1398.2	---
AID39312.1	120	C	Organic hydroperoxide resistance protein [Staphylococcus aureus]	1	1.77167e-08	115.79	YLQMAHEFC(1)PYSK	3	-0.55024	4	6833	4257.8	osmC; osmotically inducible protein OsmC
AID39314.1	77	C	nitroreductase [Staphylococcus aureus]	1	1.07741e-09	160.72	QQC(1)HYDAVTK	3	-0.36406	2	4737.3	4192.2	---
AID39315.1	32	C	Thioredoxin [Staphylococcus aureus]	1	4.88774e-06	128.51	FEAGWC(1)PDC(1)R	4	-0.65316	4	21418	19431	---
AID39315.1	29	C	Thioredoxin [Staphylococcus aureus]	1	9.62478e-05	104.82	FEAGWC(1)PDC(1)R	4	-0.65316	5	15152	12590	---
AID39321.1	61	C	hypothetical protein SAXN108_0880 [Staphylococcus aureus]	1	2.06646e-05	99.283	IDLNFYPQFC(1)K	3	-0.49266	1	2234.3	1651.4	---
AID39321.1	31	C	hypothetical protein SAXN108_0880 [Staphylococcus aureus]	0.99474	7.01672e-12	145	HLIFGYTPTC(0.005)GTC(0.995)K	4	1.119	4	2518.8	1886.5	---
AID39346.1	82	C	Pathogenicity island protein [Staphylococcus aureus]	1	0.00108339	76.345	IIC(1)DFSTER	2	-1.8658	2	2890.4	4815.9	---
AID39353.1	128	C	nitrogen fixation protein NifU [Staphylococcus aureus]	1	7.26778e-07	134.12	C(1)ATLAWK	2	-0.26366	2	12873	10114	iscU, nifU; nitrogen fixation protein NifU and related proteins
AID39353.1	66	C	nitrogen fixation protein NifU [Staphylococcus aureus]	1	5.26676e-14	126.26	FEGEGC(1)SISMASASMMTQAVK	3	-1.3958	1	1426.8	1118	iscU, nifU; nitrogen fixation protein NifU and related proteins
AID39353.1	41	C	nitrogen fixation protein NifU [Staphylococcus aureus]	1	1.3572e-08	103.9	GVLDNGSMTVDMNNPTC(1)GDR	3	-1.5718	1	3949.7	3061	iscU, nifU; nitrogen fixation protein NifU and related proteins
AID39354.1	302	C	Iron-sulfur cluster assembly protein SufB [Staphylococcus aureus]	1	4.12802e-08	141.34	YPNC(1)VLLGEGAK	3	-0.051131	4	4936.6	5128.5	sufB; Fe-S cluster assembly protein SufB
AID39361.1	52	C	Lipoate synthase [Staphylococcus aureus]	1	1.93139e-05	97.734	C(1)PNIHEC(1)WGAR	3	0.61098	3	4293.5	4025.2	lipA; lipoyl synthase [EC:2.8.1.8]
AID39361.1	272	C	Lipoate synthase [Staphylococcus aureus]	1	9.23676e-06	133.98	HC(1)QAGPLVR	3	-0.040399	2	14382	13083	lipA; lipoyl synthase [EC:2.8.1.8]
AID39361.1	46	C	Lipoate synthase [Staphylococcus aureus]	1	6.13472e-07	130.23	C(1)PNIHEC(1)WGAR	3	0.61098	5	8614.8	6585.7	lipA; lipoyl synthase [EC:2.8.1.8]
AID39361.1	68	C	Lipoate synthase [Staphylococcus aureus]	1	0.000397744	70.889	TATFMILGAVC(1)TR	3	-0.013632	2	1440.1	1485.8	lipA; lipoyl synthase [EC:2.8.1.8]
AID39361.1	41	C	Lipoate synthase [Staphylococcus aureus]	1	1.23931e-49	246.08	NLNTVC(1)EEAK	3	0.46748	2	4049.7	3972.7	lipA; lipoyl synthase [EC:2.8.1.8]
AID39368.1	73	C	D-alanine--polyphosphoribitol ligase subunit1 [Staphylococcus aureus]	1	7.96024e-08	96.673	AGC(1)GYVPVDTSIPEDR	3	0.40644	1	1804.6	2069.3	dltA; D-alanine--poly(phosphoribitol) ligase subunit 1 [EC:6.1.1.13]
AID39372.1	51	C	NifU-like domain protein [Staphylococcus aureus]	1	1.30011e-25	163.56	LQLHGAC(1)GTC(1)PSSTITLK	4	0.023882	3	2057.9	3030.6	---
AID39372.1	48	C	NifU-like domain protein [Staphylococcus aureus]	1	1.30011e-25	163.56	LQLHGAC(1)GTC(1)PSSTITLK	4	0.023882	7	2057.9	3030.6	---
AID39377.1	238	C	NADH dehydrogenase [Staphylococcus aureus]	1	4.79479e-15	174.23	IATPIVAC(1)NEK	2	0.67206	2	5401.6	4994.7	ndh; NADH dehydrogenase [EC:1.6.99.3]
AID39377.1	354	C	NADH dehydrogenase [Staphylococcus aureus]	1	1.24997e-35	188.27	GTVC(1)SLGSHDGVGMVFGK	4	0.36561	3	3538.2	3556.4	ndh; NADH dehydrogenase [EC:1.6.99.3]
AID39377.1	185	C	NADH dehydrogenase [Staphylococcus aureus]	1	0.000947627	76.774	IPELC(1)SK	2	0.70224	2	13915	14894	ndh; NADH dehydrogenase [EC:1.6.99.3]
AID39377.1	199	C	NADH dehydrogenase [Staphylococcus aureus]	1	0.000492177	86.882	ITC(1)VEAAPK	2	-0.3459	3	6030.3	6565.4	ndh; NADH dehydrogenase [EC:1.6.99.3]
AID39378.1	127	C	Cytosol aminopeptidase PepA [Staphylococcus aureus]	1	5.60227e-54	230.07	YDQLSDVLMAC(1)GIQSER	4	-0.5401	8	3306	7412.2	CARP, pepA; leucyl aminopeptidase [EC:3.4.11.1]
AID39378.1	284	C	Cytosol aminopeptidase PepA [Staphylococcus aureus]	1	7.84299e-08	99.409	FDMC(1)GAANVVGIIEAASR	3	-0.40563	2	1093.7	2270.9	CARP, pepA; leucyl aminopeptidase [EC:3.4.11.1]
AID39393.1	353	C	Ornithine aminotransferase [Staphylococcus aureus]	1	2.12658e-30	151.56	PYC(1)EALKEEGLLC(1)K	3	0.90225	6	3072.1	4327.2	rocD, OAT; ornithine--oxo-acid transaminase [EC:2.6.1.13]
AID39393.1	363	C	Ornithine aminotransferase [Staphylococcus aureus]	1	2.12658e-30	192.18	PYC(1)EALKEEGLLC(1)K	3	0.90225	10	2793.7	3640.5	rocD, OAT; ornithine--oxo-acid transaminase [EC:2.6.1.13]
AID39402.1	759	C	ATP-dependent nuclease, subunit B [Staphylococcus aureus]	1	0.000112909	112.71	FEGYQQC(1)PFK	3	-0.77683	2	2040	2108.7	addB; ATP-dependent helicase/nuclease subunit B [EC:3.1.-.- 3.6.4.12]
AID39404.1	200	C	Fumarylacetoacetate hydrolase family protein [Staphylococcus aureus]	1	2.69548e-14	129.38	SLTGGC(1)PMGPYIVTK	2	2.2859	5	2417.9	4118.7	---
AID39419.1	165	C	3-oxoacyl-acyl-carrier-protein synthase, KASII [Staphylococcus aureus]	1	1.87447e-37	174.22	GPNGATVTAC(1)ATGTNSIGEAFK	3	1.2871	3	1816.8	1320.9	fabF; 3-oxoacyl-[acyl-carrier-protein] synthase II [EC:2.3.1.179]
AID39419.1	220	C	3-oxoacyl-acyl-carrier-protein synthase, KASII [Staphylococcus aureus]	1	4.88094e-19	136.34	ALSTNDDIETAC(1)RPFQEGR	4	-0.01201	2	4613.3	3579	fabF; 3-oxoacyl-[acyl-carrier-protein] synthase II [EC:2.3.1.179]
AID39438.1	586	C	Oligoendopeptidase F [Staphylococcus aureus]	1	1.03002e-13	116.43	NAGVDMTTPEPIEQAC(1)EVFEQK	3	-0.3671	1	813.1	830.1	pepF, pepB; oligoendopeptidase F [EC:3.4.24.-]
AID39456.1	53	C	UDP-N-acetylmuramoylalanyl-D-glutamate--L-lysine ligase [Staphylococcus aureus]	1	1.5792e-21	190.36	FC(1)QNVADQGC(1)K	3	-0.48986	15	2958	2768.2	murE; UDP-N-acetylmuramoyl-L-alanyl-D-glutamate-L-lysine ligase [EC:6.3.2.7]
AID39456.1	61	C	UDP-N-acetylmuramoylalanyl-D-glutamate--L-lysine ligase [Staphylococcus aureus]	1	2.23937e-15	177.44	FC(1)QNVADQGC(1)K	3	-0.48986	17	8058	7067.4	murE; UDP-N-acetylmuramoyl-L-alanyl-D-glutamate-L-lysine ligase [EC:6.3.2.7]
AID39478.1	69	C	Acetyltransferase GNAT family protein [Staphylococcus aureus]	1	9.77209e-12	110.25	VAGC(1)IISYSGENELK	3	0.82861	1	1239.1	1902.3	---
AID39478.1	45	C	Acetyltransferase GNAT family protein [Staphylococcus aureus]	1	0.000415854	85.38	SC(1)VDATYR	3	-0.93095	1	6338.8	7492.5	---
AID39478.1	148	C	Acetyltransferase GNAT family protein [Staphylococcus aureus]	1	6.68002e-05	74.296	WSLNC(1)DINNEAALK	3	-0.27679	1	1580.5	2144.7	---
AID39481.1	78	C	2-succinyl-5-enolpyruvyl-6-hydroxy-3-cyclohexene-1-carboxylic-acid synthase [Staphylococcus aureus]	1	1.46119e-09	91.603	GSERPVAILC(1)TSGTAAANYTPAIAESQISR	4	-0.18092	1	556.41	706.01	menD; 2-succinyl-5-enolpyruvyl-6-hydroxy-3-cyclohexene-1-carboxylate synthase [EC:2.2.1.9]
AID39484.1	206	C	Naphthoate synthase [Staphylococcus aureus]	1	1.24939e-20	195.27	VEDETVQWC(1)K	2	0.063828	1	6380.8	5965	menB; naphthoate synthase [EC:4.1.3.36]
AID39484.1	175	C	Naphthoate synthase [Staphylococcus aureus]	1	1.98127e-05	108.98	EIWYLC(1)R	2	-0.15993	3	11244	10803	menB; naphthoate synthase [EC:4.1.3.36]
AID39503.1	46	C	Phosphoribosylaminoimidazole carboxylase ATPase subunit [Staphylococcus aureus]	1	4.26516e-05	84.479	VVVLDPSEDC(1)PC(1)R	4	-0.89654	2	1966.1	1945.4	purK; 5-(carboxyamino)imidazole ribonucleotide synthase [EC:6.3.4.18]
AID39504.1	196	C	Phosphoribosylaminoimidazole-succinocarboxamide synthase, PurS subunit [Staphylococcus aureus]	1	1.26993e-18	135.09	TETGQILLADEISPDTC(1)R	3	-0.59728	1	1761.3	1230.9	purC; phosphoribosylaminoimidazole-succinocarboxamide synthase [EC:6.3.2.6]
AID39506.1	13	C	Phosphoribosylformylglycinamidine synthase, glutamine amidotransferase subunit [Staphylococcus aureus]	1	0.000102116	76.073	FAVLVFPGSNC(1)DR	3	2.126	1	1638.7	1229.3	sauq00220 Arginine biosynthesis; sauq00230 Purine metabolism; sauq00250 Alanine, aspartate and glutamate metabolism; sauq00471 D-Glutamine and D-glutamate metabolism; sauq01100 Metabolic pathways; sauq01110 Biosynthesis of secondary metabolites
AID39522.1	12	C	Glutaredoxin-like protein NrdH, required for reduction of Ribonucleotide reductase class Ib [Staphylococcus aureus]	1	1.5743e-18	131.45	SEIIVYTQNDC(1)PPC(1)TFVK	4	-0.21677	6	2380.3	1518.8	---
AID39522.1	15	C	Glutaredoxin-like protein NrdH, required for reduction of Ribonucleotide reductase class Ib [Staphylococcus aureus]	1	1.5743e-18	131.45	SEIIVYTQNDC(1)PPC(1)TFVK	4	-0.21677	7	2380.3	1518.8	---
AID39534.1	52	C	Dihydrolipoamide dehydrogenase [Staphylococcus aureus]	1	2.77682e-12	118.71	GNLGGVC(1)LNVGC(1)IPSK	3	-0.32468	4	3187.4	2506.1	DLD, lpd, pdhD; dihydrolipoamide dehydrogenase [EC:1.8.1.4]
AID39534.1	47	C	Dihydrolipoamide dehydrogenase [Staphylococcus aureus]	1	1.3924e-15	142.91	GNLGGVC(1)LNVGC(1)IPSK	3	-0.32468	4	4052.6	2747.9	DLD, lpd, pdhD; dihydrolipoamide dehydrogenase [EC:1.8.1.4]
AID39546.1	408	C	GTP-binding protein TypA/BipA [Staphylococcus aureus]	1	3.94612e-13	121.21	VQC(1)EVPQENAGAVIESLGAR	3	0.97244	1	1048.9	634.4	typA, bipA; GTP-binding protein
AID39547.1	38	C	hypothetical protein SAXN108_1106 [Staphylococcus aureus]	0.998999	0.00620881	56.258	TFMC(0.001)DDC(0.999)K	3	-1.201	1	3335.9	2824.5	---
AID39551.1	345	C	Pyruvate carboxylase [Staphylococcus aureus]	1	1.19687e-15	172.17	DITTLGYAIQC(1)R	3	0.021993	2	3680.1	4885.8	PC, pyc; pyruvate carboxylase [EC:6.4.1.1]
AID39551.1	675	C	Pyruvate carboxylase [Staphylococcus aureus]	1	2.56016e-12	114.96	ISEGTIC(1)YTGDILNPER	3	-0.008977	1	2225.1	2678.9	PC, pyc; pyruvate carboxylase [EC:6.4.1.1]
AID39564.1	33	C	50S ribosomal protein L32 [Staphylococcus aureus]	1	2.4499e-13	127.05	ISVPGMTEC(1)PNC(1)GEYK	4	0.62398	70	24803	31264	RP-L32, MRPL32, rpmF; large subunit ribosomal protein L32
AID39564.1	46	C	50S ribosomal protein L32 [Staphylococcus aureus]	1	5.9504e-109	194.13	NC(1)GSYNGEEVAAK	2	0.027334	8	54396	40997	RP-L32, MRPL32, rpmF; large subunit ribosomal protein L32
AID39564.1	30	C	50S ribosomal protein L32 [Staphylococcus aureus]	1	2.4499e-13	127.05	ISVPGMTEC(1)PNC(1)GEYK	4	0.62398	63	24803	31264	RP-L32, MRPL32, rpmF; large subunit ribosomal protein L32
AID39564.1	43	C	50S ribosomal protein L32 [Staphylococcus aureus]	1	0.00209742	68.576	VC(1)KNC(1)GSYNGEEVAAK	4	0.4065	1	2543.8	3616.9	RP-L32, MRPL32, rpmF; large subunit ribosomal protein L32
AID39584.1	296	C	Succinate dehydrogenase flavoprotein subunit [Staphylococcus aureus]	1	2.83769e-28	202.44	EIFDVC(1)INQK	3	-0.74737	3	4662.3	6291	sdhA, frdA; succinate dehydrogenase / fumarate reductase, flavoprotein subunit [EC:1.3.5.1 1.3.5.4]
AID39584.1	377	C	Succinate dehydrogenase flavoprotein subunit [Staphylococcus aureus]	1	3.03331e-20	145.69	GLFAAGEC(1)DFSQHGGNR	3	-0.53944	2	2782.9	3284.2	sdhA, frdA; succinate dehydrogenase / fumarate reductase, flavoprotein subunit [EC:1.3.5.1 1.3.5.4]
AID39585.1	238	C	Succinate dehydrogenase iron-sulfur protein [Staphylococcus aureus]	1	3.2943e-38	174.63	LNALMGTGGLQQC(1)GNSQNC(1)VNAC(1)PK	5	-1.0044	5	1944.7	1949.7	sdhB, frdB; succinate dehydrogenase / fumarate reductase, iron-sulfur subunit [EC:1.3.5.1 1.3.5.4]
AID39585.1	181	C	Succinate dehydrogenase iron-sulfur protein [Staphylococcus aureus]	1	0.000127728	84.249	C(1)MTC(1)GVC(1)LEVC(1)PNVTENNK	5	-1.0457	3	2012.4	2637.1	sdhB, frdB; succinate dehydrogenase / fumarate reductase, iron-sulfur subunit [EC:1.3.5.1 1.3.5.4]
AID39585.1	228	C	Succinate dehydrogenase iron-sulfur protein [Staphylococcus aureus]	1	3.20562e-14	120.33	LNALMGTGGLQQC(1)GNSQNC(1)VNAC(1)PK	5	-1.0044	2	2409	3200.5	sdhB, frdB; succinate dehydrogenase / fumarate reductase, iron-sulfur subunit [EC:1.3.5.1 1.3.5.4]
AID39585.1	177	C	Succinate dehydrogenase iron-sulfur protein [Staphylococcus aureus]	1	0.00013546	83.792	C(1)MTC(1)GVC(1)LEVC(1)PNVTENNK	5	-1.0457	3	7960.6	16228	sdhB, frdB; succinate dehydrogenase / fumarate reductase, iron-sulfur subunit [EC:1.3.5.1 1.3.5.4]
AID39585.1	100	C	Succinate dehydrogenase iron-sulfur protein [Staphylococcus aureus]	1	7.56191e-73	263.53	QSC(1)SAIVDQLEQPIR	3	0.67579	1	2002	2611.7	sdhB, frdB; succinate dehydrogenase / fumarate reductase, iron-sulfur subunit [EC:1.3.5.1 1.3.5.4]
AID39586.1	39	C	Glutamate racemase [Staphylococcus aureus]	1	0.00436471	54.343	C(1)PYGPRPGEQVK	4	-0.42	1	10127	6345.9	murI; glutamate racemase [EC:5.1.1.3]
AID39587.1	117	C	nucleoside-triphosphatase [Staphylococcus aureus]	1	0.00100216	56.817	AQFVC(1)VISMSGPDMETK	3	-0.9628	1	940.65	1008.8	rdgB; XTP/dITP diphosphohydrolase [EC:3.6.1.66]
AID39617.1	103	C	Cell division protein MraZ [Staphylococcus aureus]	1	9.77703e-14	163.9	EC(1)TVIGVSNR	2	-0.32043	2	9964.7	12040	mraZ; MraZ protein
AID39622.1	221	C	UDP-N-acetylmuramoylalanine--D-glutamate ligase [Staphylococcus aureus]	1	1.23809e-22	173.06	NQTEEDYLIC(1)NYHQR	4	-0.3203	2	6093.1	3623.9	murD; UDP-N-acetylmuramoylalanine--D-glutamate ligase [EC:6.3.2.9]
AID39627.1	116	C	hypothetical protein SAXN108_1186 [Staphylococcus aureus]	1	1.90852e-54	240.37	C(1)FLQVNVSGEASK	2	-0.043088	2	4143.6	5078.7	yggS, PROSC; PLP dependent protein
AID39628.1	98	C	hypothetical protein SAXN108_1187 [Staphylococcus aureus]	1	0.000532063	83.614	MC(1)LFEPR	3	0.34316	2	11067	6231.5	sepF; cell division inhibitor SepF
AID39639.1	53	C	Aspartate carbamoyltransferase [Staphylococcus aureus]	1	0.000288843	90.15	C(1)SFEMAELK	3	-0.19595	1	3360.2	3596.3	pyrB, PYR2; aspartate carbamoyltransferase catalytic subunit [EC:2.1.3.2]
AID39639.1	94	C	Aspartate carbamoyltransferase [Staphylococcus aureus]	1	1.06788e-08	120.84	TLESIGC(1)DLLVIR	3	-0.54215	1	2792.2	3151.6	pyrB, PYR2; aspartate carbamoyltransferase catalytic subunit [EC:2.1.3.2]
AID39640.1	225	C	Dihydroorotase [Staphylococcus aureus]	1	2.09311e-08	100.28	DVLLAEAAGC(1)HYHVC(1)HVSTK	5	-0.11413	2	2803.4	11796	URA4, pyrC; dihydroorotase [EC:3.5.2.3]
AID39640.1	179	C	Dihydroorotase [Staphylococcus aureus]	1	6.04769e-44	195.03	AIVAHC(1)EDNSLIYGGAMHEGK	4	0.053241	7	1404.3	4676.2	URA4, pyrC; dihydroorotase [EC:3.5.2.3]
AID39640.1	89	C	Dihydroorotase [Staphylococcus aureus]	1	0.000429747	70.563	GGFTTVC(1)PMPNTR	3	-0.15918	1	1156.4	2119.7	URA4, pyrC; dihydroorotase [EC:3.5.2.3]
AID39640.1	230	C	Dihydroorotase [Staphylococcus aureus]	1	2.09311e-08	100.28	DVLLAEAAGC(1)HYHVC(1)HVSTK	5	-0.11413	2	2803.4	11796	URA4, pyrC; dihydroorotase [EC:3.5.2.3]
AID39643.1	156	C	Orotidine 5'-phosphate decarboxylase [Staphylococcus aureus]	1	6.71343e-24	148.44	LANAAGLDGVVC(1)SPLESR	3	-0.16295	1	2447.6	2830.7	pyrF; orotidine-5'-phosphate decarboxylase [EC:4.1.1.23]
AID39644.1	35	C	Orotate phosphoribosyltransferase [Staphylococcus aureus]	1	8.78169e-05	93.598	SPIYC(1)DNR	2	0.37065	2	8390.5	7069.1	pyrE; orotate phosphoribosyltransferase [EC:2.4.2.10]
AID39651.1	154	C	Phosphopantothenoylcysteine decarboxylase / Phosphopantothenoylcysteine synthetase [Staphylococcus aureus]	1	6.5316e-13	110.74	EDGYHFIEPGSGFLAC(1)GYVAK	4	0.33016	2	3579.1	2729.1	coaBC, dfp; phosphopantothenoylcysteine decarboxylase / phosphopantothenate---cysteine ligase [EC:4.1.1.36 6.3.2.5]
AID39659.1	67	C	Ribosomal RNA large subunit methyltransferase N [Staphylococcus aureus]	1	1.54993e-29	183.7	HDYGNSVCVTTQVGC(1)R	3	0.10065	2	2763.6	2337.7	rlmN; 23S rRNA (adenine2503-C2)-methyltransferase [EC:2.1.1.192]
AID39659.1	60	C	Ribosomal RNA large subunit methyltransferase N [Staphylococcus aureus]	0.986832	0.00037946	67.646	HDYGNSVC(0.987)VTTQVGC(0.013)R	3	1.4391	1	1680.8	1676.8	rlmN; 23S rRNA (adenine2503-C2)-methyltransferase [EC:2.1.1.192]
AID39665.1	5	C	50S ribosomal protein L28 [Staphylococcus aureus]	1	3.12529e-05	98.009	QC(1)FVTGR	2	-0.50055	4	18301	15104	RP-L28, MRPL28, rpmB; large subunit ribosomal protein L28
AID39666.1	30	C	hypothetical protein SAXN108_1225 [Staphylococcus aureus]	1	1.75341e-05	89.26	AVEC(1)YGIVGMASR	3	-2.2232	2	3844.8	2852.9	---
AID39667.1	193	C	Dihydroxyacetone kinase family protein [Staphylococcus aureus]	1	0.00104083	70.942	GLLC(1)VYEGFLK	2	-1.3429	2	1649.1	1119.6	K07030; uncharacterized protein
AID39668.1	98	C	ATP-dependent DNA helicase RecG [Staphylococcus aureus]	1	0.000587721	80.688	C(1)IFFNQPYLK	2	-3.7665	2	1698.8	1581.8	recG; ATP-dependent DNA helicase RecG [EC:3.6.4.12]
AID39672.1	118	C	3-oxoacyl-[acyl-carrier protein] reductase [Staphylococcus aureus]	1	2.24979e-05	125.01	GVFNC(1)IQK	2	-1.0482	2	1428.7	3052.7	fabG; 3-oxoacyl-[acyl-carrier protein] reductase [EC:1.1.1.100]
AID39688.1	102	C	putative CoA synthetase protein [Staphylococcus aureus]	1	1.50853e-05	114.45	LYIEEGC(1)AIQK	2	-0.16871	2	2326	1907.3	sucC; succinyl-CoA synthetase beta subunit [EC:6.2.1.5]
AID39689.1	124	C	Succinyl-CoA ligase ADP-forming alpha chain [Staphylococcus aureus]	1	1.48314e-18	159.18	LVGPNC(1)PGVITADECK	3	0.025656	2	12025	5170.1	sucD; succinyl-CoA synthetase alpha subunit [EC:6.2.1.5]
AID39689.1	133	C	Succinyl-CoA ligase ADP-forming alpha chain [Staphylococcus aureus]	1	1.48314e-18	159.18	LVGPNCPGVITADEC(1)K	3	0.16777	2	12025	5170.1	sucD; succinyl-CoA synthetase alpha subunit [EC:6.2.1.5]
AID39693.1	661	C	DNA topoisomerase I [Staphylococcus aureus]	1	2.13106e-28	213.24	C(1)NQYLVENK	3	-0.27185	7	2901.3	2899	topA; DNA topoisomerase I [EC:5.99.1.2]
AID39693.1	577	C	DNA topoisomerase I [Staphylococcus aureus]	1	0.000699504	58.712	IEIKDEPAGEDC(1)EIC(1)GSPMVIK	5	0.24062	1	1176.9	1290.7	topA; DNA topoisomerase I [EC:5.99.1.2]
AID39693.1	597	C	DNA topoisomerase I [Staphylococcus aureus]	1	1.60325e-05	111.86	FMAC(1)SNFPDC(1)R	4	-0.83848	8	11568	12738	topA; DNA topoisomerase I [EC:5.99.1.2]
AID39693.1	645	C	DNA topoisomerase I [Staphylococcus aureus]	1	9.66634e-15	139.64	YPEC(1)DFISWDKPIGR	3	0.073376	3	2442.5	2502.1	topA; DNA topoisomerase I [EC:5.99.1.2]
AID39693.1	681	C	DNA topoisomerase I [Staphylococcus aureus]	1	1.07778e-15	171.95	TTQVIC(1)SNC(1)DYK	3	-0.22963	19	20231	18267	topA; DNA topoisomerase I [EC:5.99.1.2]
AID39693.1	639	C	DNA topoisomerase I [Staphylococcus aureus]	1	1.98735e-05	108.92	VFYGC(1)SK	2	1.3031	3	7249.2	7432.1	topA; DNA topoisomerase I [EC:5.99.1.2]
AID39693.1	580	C	DNA topoisomerase I [Staphylococcus aureus]	1	0.000699504	58.712	IEIKDEPAGEDC(1)EIC(1)GSPMVIK	5	0.24062	1	1176.9	1290.7	topA; DNA topoisomerase I [EC:5.99.1.2]
AID39693.1	678	C	DNA topoisomerase I [Staphylococcus aureus]	1	1.07778e-15	171.95	TTQVIC(1)SNC(1)DYK	3	-0.22963	19	20231	18267	topA; DNA topoisomerase I [EC:5.99.1.2]
AID39693.1	603	C	DNA topoisomerase I [Staphylococcus aureus]	1	8.53277e-06	119.27	FMACSNFPDC(1)R	3	-0.35406	8	4184.5	4159	topA; DNA topoisomerase I [EC:5.99.1.2]
AID39694.1	52	C	methylenetetrahydrofolate--tRNA-(uracil-5-)-methyltransferase TrmFO [Staphylococcus aureus]	1	1.049e-14	165.09	FAELVC(1)SNSLR	2	0.29153	2	7306.5	7064	trmFO, gid; methylenetetrahydrofolate--tRNA-(uracil-5-)-methyltransferase [EC:2.1.1.74]
AID39694.1	225	C	methylenetetrahydrofolate--tRNA-(uracil-5-)-methyltransferase TrmFO [Staphylococcus aureus]	1	1.65248e-05	87.519	YFEGC(1)MPFEVMAER	3	-0.82263	3	4069.4	2254.9	trmFO, gid; methylenetetrahydrofolate--tRNA-(uracil-5-)-methyltransferase [EC:2.1.1.74]
AID39700.1	240	C	Translation elongation factor Ts [Staphylococcus aureus]	1	7.2616e-14	153.94	YLQEIC(1)AVDQDFVK	2	1.7184	3	2392.6	2988.7	tsf, TSFM; elongation factor Ts
AID39700.1	23	C	Translation elongation factor Ts [Staphylococcus aureus]	1	0.000268024	104.22	TGAGMMDC(1)K	2	-0.58393	11	6500.9	6780.1	tsf, TSFM; elongation factor Ts
AID39711.1	251	C	putative N utilization substance protein A [Staphylococcus aureus]	1	0.000443209	65.022	ISVFSENNDIDAVGAC(1)VGAK	3	0.71949	1	791.01	952.79	nusA; N utilization substance protein A
AID39714.1	679	C	Translation initiation factor 2 [Staphylococcus aureus]	1	8.26842e-12	112.96	GYEC(1)GITIENYNDLK	3	0.18015	1	2317.6	1792.8	infB, MTIF2; translation initiation factor IF-2
AID39720.1	233	C	Ribonuclease J2 endoribonuclease in RNA processing [Staphylococcus aureus]	1	5.99704e-06	92.247	LIVSC(1)YASNFIR	2	0.66383	2	2566	2589.1	rnj; ribonuclease J [EC:3.1.-.-]
AID39733.1	53	C	hypothetical protein SAXN108_1292 [Staphylococcus aureus]	1	8.44642e-13	139.49	YSTIATNC(1)YDTAEVIK	3	-0.21723	3	2083.6	2013.2	---
AID39735.1	106	C	2-oxoglutarate oxidoreductase, alpha subunit [Staphylococcus aureus]	1	8.03637e-06	71.696	AKPVKPEGC(1)HAQLIELPFTATAK	4	0.43591	2	694.43	856.06	korA, oorA, oforA; 2-oxoglutarate/2-oxoacid ferredoxin oxidoreductase subunit alpha [EC:1.2.7.3 1.2.7.11]
AID39738.1	453	C	(dimethylallyl)adenosine tRNA methylthiotransferase [Staphylococcus aureus]	1	5.74905e-08	101.42	YEGQTVTVLC(1)EGSSK	3	-0.036967	1	1841.5	1980.4	miaB; tRNA-2-methylthio-N6-dimethylallyladenosine synthase [EC:2.8.4.3]
AID39738.1	223	C	(dimethylallyl)adenosine tRNA methylthiotransferase [Staphylococcus aureus]	1	0.00146764	68.536	AWVNIMYGC(1)DK	3	-2.8462	1	1408.5	1474.8	miaB; tRNA-2-methylthio-N6-dimethylallyladenosine synthase [EC:2.8.4.3]
AID39747.1	405	C	Aerobic glycerol-3-phosphate dehydrogenase [Staphylococcus aureus]	1	3.25408e-74	176.05	KDYGLTFSPC(1)NTK	3	-0.43584	9	59261	34737	glpA, glpD; glycerol-3-phosphate dehydrogenase [EC:1.1.5.3]
AID39751.1	82	C	Glutathione peroxidase family protein [Staphylococcus aureus]	1	2.42016e-20	126.36	YKDQGFVILGFPCNQFGGQEPGSGEEAAQNC(1)K	4	0.59307	1	513.05	370.65	gpx; glutathione peroxidase [EC:1.11.1.9]
AID39755.1	210	C	Glutamine synthetase [Staphylococcus aureus]	1	2.24116e-37	204.52	YADAVTAC(1)DNIQTFK	3	0.11972	6	11494	8362.5	glnA, GLUL; glutamine synthetase [EC:6.3.1.2]
AID39755.1	309	C	Glutamine synthetase [Staphylococcus aureus]	1	4.47424e-06	90.348	LVPGYEAPC(1)YIAWSGK	2	-0.41314	2	3013.8	3045.1	glnA, GLUL; glutamine synthetase [EC:6.3.1.2]
AID39755.1	291	C	Glutamine synthetase [Staphylococcus aureus]	1	2.37577e-43	220.97	GFTAVC(1)NPLVNSYK	2	0.32605	6	4519	3546.2	glnA, GLUL; glutamine synthetase [EC:6.3.1.2]
AID39755.1	96	C	Glutamine synthetase [Staphylococcus aureus]	1	1.4038e-05	114.78	LIC(1)DVYK	2	0.57507	6	6362.8	5885.6	glnA, GLUL; glutamine synthetase [EC:6.3.1.2]
AID39774.1	197	C	hypothetical protein SAXN108_1333 [Staphylococcus aureus]	1	0.000661099	73.082	YC(1)DVFYIGGTK	3	-0.045107	2	5394.4	5214.5	ltaE; threonine aldolase [EC:4.1.2.48]
AID39774.1	211	C	hypothetical protein SAXN108_1333 [Staphylococcus aureus]	1	0.00124401	62.287	IGALC(1)GEAIVFTK	3	1.0379	1	1063.7	1031.6	ltaE; threonine aldolase [EC:4.1.2.48]
AID39787.1	36	C	Threonine synthase [Staphylococcus aureus]	1	1.55823e-18	132.64	LTLNEGNTPLIHC(1)ENMSK	3	0.38417	2	1914.5	2802.1	thrC; threonine synthase [EC:4.2.3.1]
AID39792.1	368	C	Catalase [Staphylococcus aureus]	1	1.1275e-06	123.26	GVGIENIC(1)PFSR	2	0.042419	3	5265.8	6711.9	katE, CAT, catB, srpA; catalase [EC:1.11.1.6]
AID39807.1	314	C	Aconitate hydratase [Staphylococcus aureus]	1	1.11741e-20	129.27	ATIANMAPEYGATC(1)GFFPVDDESLK	3	2.1743	3	4023.2	3861.5	ACO, acnA; aconitate hydratase [EC:4.2.1.3]
AID39808.1	111	C	thioesterase superfamily protein [Staphylococcus aureus]	1	4.25411e-08	103.79	GELATTGSTELIC(1)IK	2	-0.24183	2	1793.2	2459.9	ybgC; acyl-CoA thioester hydrolase [EC:3.1.2.-]
AID39823.1	338	C	putative peptidase [Staphylococcus aureus]	1	2.02922e-05	107.79	LLYAYC(1)LSPIE	2	-0.013533	1	10475	10774	---
AID39823.1	61	C	putative peptidase [Staphylococcus aureus]	1	1.33531e-33	212.59	C(1)ITAHVDTLGAMVK	3	-0.050434	4	2206.6	2565.7	---
AID39823.1	115	C	putative peptidase [Staphylococcus aureus]	1	1.85129e-14	126.02	TDAGQIYTGTIC(1)LHETSVHVYR	5	0.17462	2	773.71	972.33	---
AID39831.1	56	C	factor essential for expression of methicillinresistance [Staphylococcus aureus]	1	6.05511e-05	80.236	NNNNEVIAAC(1)LLTAVPVMK	3	-0.037645	1	1026.1	885.46	femA; peptidoglycan pentaglycine glycine transferase (the second and third glycine) [EC:2.3.2.17]
AID39832.1	102	C	putative methicillin resistance expressionfactor [Staphylococcus aureus]	1	1.67862e-05	112.36	YLQQHQC(1)LYVK	3	0.81225	1	1874.7	1574.5	femB; peptidoglycan pentaglycine glycine transferase (the fourth and fifth glycine) [EC:2.3.2.18]
AID39834.1	23	C	hypothetical protein SAXN108_1393 [Staphylococcus aureus]	1	0.000236883	71.879	GFNYYQSEC(1)VINLK	3	0.15979	1	1203.3	1323.3	---
AID39848.1	29	C	ABC transporter ATP-binding protein uup [Staphylococcus aureus]	1	3.27338e-05	80.387	FTEGNC(1)YGLIGANGAGK	3	-0.020324	1	1398.3	1276.4	---
AID39861.1	47	C	hypothetical protein SAXN108_1420 [Staphylococcus aureus]	1	3.65973e-20	185.81	HYQQLINQC(1)K	3	0.47406	2	3577.6	4495.1	---
AID39885.1	59	C	Peptide methionine sulfoxide reductase MsrB [Staphylococcus aureus]	1	7.49179e-05	86.262	FHSEC(1)GWPSFSK	4	0.2097	4	3209.8	2267.8	msrB; peptide-methionine (R)-S-oxide reductase [EC:1.8.4.12]
AID39885.1	114	C	Peptide methionine sulfoxide reductase MsrB [Staphylococcus aureus]	1	5.82907e-29	182.35	YC(1)INSAAIQFIPYEK	3	-0.041354	6	2931.6	3038.4	msrB; peptide-methionine (R)-S-oxide reductase [EC:1.8.4.12]
AID39886.1	12	C	peptide methionine sulfoxide reductase II [Staphylococcus aureus]	1	1.34323e-08	107.65	EYATLAGGC(1)FWC(1)MVK	3	-0.74318	4	1767.8	1460.7	msrA; peptide-methionine (S)-S-oxide reductase [EC:1.8.4.11]
AID39886.1	15	C	peptide methionine sulfoxide reductase II [Staphylococcus aureus]	1	1.34323e-08	107.65	EYATLAGGC(1)FWC(1)MVK	3	-0.74318	2	1767.8	1460.7	msrA; peptide-methionine (S)-S-oxide reductase [EC:1.8.4.11]
AID39889.1	216	C	Thymidylate synthase [Staphylococcus aureus]	1	0.000103657	107.29	LSC(1)QLYQR	3	-0.28592	1	5046	5163.5	thyA, TYMS; thymidylate synthase [EC:2.1.1.45]
AID39915.1	196	C	Endonuclease III [Staphylococcus aureus]	0.992545	0.0206209	56.205	C(0.993)DIC(0.007)PLLEDCR	3	-0.51274	1	1932.1	2038.6	NTH; endonuclease III [EC:4.2.99.18]
AID39917.1	67	C	Asparaginyl-tRNA synthetase [Staphylococcus aureus]	1	2.91798e-05	82.59	YGSVPHC(1)GFGLGLER	3	0.056842	2	2722.9	2035.6	NARS, asnS; asparaginyl-tRNA synthetase [EC:6.1.1.22]
AID39918.1	253	C	Asparaginyl-tRNA synthetase [Staphylococcus aureus]	1	2.3976e-06	126.57	SVLENC(1)K	2	-0.31953	2	9047.3	6629.6	NARS, asnS; asparaginyl-tRNA synthetase [EC:6.1.1.22]
AID39927.1	176	C	hypothetical protein SAXN108_1486 [Staphylococcus aureus]	1	8.51922e-08	95.751	MADC(1)SLQSGNYSDAIR	3	-0.42361	1	1170.3	1060.4	---
AID39930.1	148	C	Chorismate synthase [Staphylococcus aureus]	1	0.00022769	89.123	VAVGALC(1)K	2	-0.31093	3	3939.4	2996.7	aroC; chorismate synthase [EC:4.2.3.5]
AID39955.1	533	C	sensor kinase SrrB [Staphylococcus aureus]	1	0.00274353	61.344	QGTGLGLFIC(1)K	2	-1.23	2	3000.3	2445	resE; two-component system, OmpR family, sensor histidine kinase ResE [EC:2.7.13.3]
AID39962.1	143	C	Ferric uptake regulation protein FUR [Staphylococcus aureus]	0.986318	0.00532367	53.051	LTFHGVC(0.014)ETC(0.986)QAK	4	-0.13512	1	2390	2236	fur; Fur family transcriptional regulator, ferric uptake regulator
AID39975.1	330	C	6-phosphogluconate dehydrogenase, decarboxylating [Staphylococcus aureus]	1	1.67562e-08	143.97	IC(1)SYAQGFAQMR	3	0.23208	2	1920.4	1884.6	PGD, gnd, gntZ; 6-phosphogluconate dehydrogenase [EC:1.1.1.44 1.1.1.343]
AID39975.1	168	C	6-phosphogluconate dehydrogenase, decarboxylating [Staphylococcus aureus]	1	1.57233e-05	86.005	DGASC(1)VTYIGPNGAGHYVK	4	-0.19255	1	1354.4	1394.8	PGD, gnd, gntZ; 6-phosphogluconate dehydrogenase [EC:1.1.1.44 1.1.1.343]
AID39979.1	52	C	hypothetical protein SAXN108_1538 [Staphylococcus aureus]	1	0.000146014	68.42	QDGTTLVMINSVC(1)GC(1)AGGIAR	4	1.5654	2	2047.6	1450	---
AID39979.1	54	C	hypothetical protein SAXN108_1538 [Staphylococcus aureus]	1	3.08781e-13	117.48	QDGTTLVMINSVC(1)GC(1)AGGIAR	4	1.5654	2	4747.2	3435.9	---
AID39981.1	111	C	2-oxoisovalerate dehydrogenase subunit beta [Staphylococcus aureus]	1	1.07638e-10	149.83	SNNDWQC(1)PLTIR	3	0.54009	10	13609	17362	BCKDHB, bkdA2; 2-oxoisovalerate dehydrogenase E1 component beta subunit [EC:1.2.4.4]
AID39983.1	318	C	putative dihydrolipoamide dehydrogenase [Staphylococcus aureus]	1	1.78561e-05	111.86	HIYAAGDC(1)IGK	2	-0.23329	2	3475.4	5334	DLD, lpd, pdhD; dihydrolipoamide dehydrogenase [EC:1.8.1.4]
AID39983.1	355	C	putative dihydrolipoamide dehydrogenase [Staphylococcus aureus]	1	4.07584e-25	156.73	C(1)IYSQPEIASIGLNIEQAK	3	-0.47157	1	829.14	1344.8	DLD, lpd, pdhD; dihydrolipoamide dehydrogenase [EC:1.8.1.4]
AID39998.1	88	C	hypothetical protein SAXN108_1557 [Staphylococcus aureus]	1	4.36682e-09	109.04	DQPVYLC(1)DANGIASYR	3	0.33264	1	2936.2	2199.2	---
AID39999.1	80	C	Glycine dehydrogenase [decarboxylating] (glycine cleavage system P2 protein) [Staphylococcus aureus]	1	0.00118076	69.331	NFGVDNGFYPLGSC(1)TMK	3	-0.98561	2	1289.9	1475.8	gcvPB; glycine dehydrogenase subunit 2 [EC:1.4.4.2]
AID40002.1	53	C	Shikimate kinase I [Staphylococcus aureus]	1	0.000833425	80.688	LTIPEIFC(1)K	3	-0.64501	1	3977.9	2877	E2.7.1.71, aroK, aroL; shikimate kinase [EC:2.7.1.71]
AID40011.1	15	C	Glucokinase [Staphylococcus aureus]	1	2.2394e-08	112.44	IILAADVGGTTC(1)K	3	0.047718	1	2197.1	1733	glk; glucokinase [EC:2.7.1.2]
AID40014.1	9	C	50S ribosomal protein L33 type 1 [Staphylococcus aureus]	1	1.28484e-42	218.16	VNVTLAC(1)TEC(1)GDR	4	-0.11123	7	34534	19792	RP-L33, MRPL33, rpmG; large subunit ribosomal protein L33
AID40014.1	12	C	50S ribosomal protein L33 type 1 [Staphylococcus aureus]	1	5.82412e-33	209.25	VNVTLAC(1)TEC(1)GDR	4	-0.11123	9	11341	6708.1	RP-L33, MRPL33, rpmG; large subunit ribosomal protein L33
AID40017.1	131	C	zinc-specific metalloregulatory protein [Staphylococcus aureus]	1	0.00803559	51.726	LEVYGVC(1)ESC(1)QD	3	0.89256	1	2897	1899.9	zurR, zur; Fur family transcriptional regulator, zinc uptake regulator
AID40017.1	106	C	zinc-specific metalloregulatory protein [Staphylococcus aureus]	1	7.82261e-16	180.66	VIDYC(1)PIDQIK	2	0.26547	2	2806.1	2074.9	zurR, zur; Fur family transcriptional regulator, zinc uptake regulator
AID40017.1	134	C	zinc-specific metalloregulatory protein [Staphylococcus aureus]	1	0.00803559	51.726	LEVYGVC(1)ESC(1)QD	3	0.89256	1	2897	1899.9	zurR, zur; Fur family transcriptional regulator, zinc uptake regulator
AID40020.1	180	C	Endonuclease IV [Staphylococcus aureus]	1	2.83993e-24	156.83	LSVC(1)FDTC(1)HTHDAGYNVK	5	-0.79869	4	9645.2	16791	nfo; deoxyribonuclease IV [EC:3.1.21.2]
AID40020.1	176	C	Endonuclease IV [Staphylococcus aureus]	1	2.83993e-24	156.83	LSVC(1)FDTC(1)HTHDAGYNVK	5	-0.79869	4	9645.2	16791	nfo; deoxyribonuclease IV [EC:3.1.21.2]
AID40028.1	137	C	Glycyl-tRNA synthetase [Staphylococcus aureus]	1	0.00133043	61.409	IIDDEGIVC(1)PVSK	3	0.7958	1	1547.1	1434.5	GARS, glyS1; glycyl-tRNA synthetase [EC:6.1.1.14]
AID40028.1	328	C	Glycyl-tRNA synthetase [Staphylococcus aureus]	1	0.000664615	67.136	YIPYC(1)IEPSLGADR	3	0.73466	1	2572	1791.9	GARS, glyS1; glycyl-tRNA synthetase [EC:6.1.1.14]
AID40040.1	119	C	serine protease [Staphylococcus aureus]	1	6.60528e-43	184.88	TAQTVTDLRPAGIIFC(1)ENER	3	-0.24574	7	5833.4	7261	---
AID40043.1	11	C	MiaB family protein, possibly involved in tRNA or rRNA modification [Staphylococcus aureus]	1	9.38041e-15	166.87	STVAFHTLGC(1)K	2	0.43662	3	5190.3	6352.1	mtaB; threonylcarbamoyladenosine tRNA methylthiotransferase MtaB [EC:2.8.4.5]
AID40046.1	152	C	Chaperone protein DnaJ [Staphylococcus aureus]	1	4.26517e-09	108.71	DVTC(1)ETC(1)HGDGAKPGTSK	4	0.13964	2	2109.8	3056	dnaJ; molecular chaperone DnaJ
AID40046.1	149	C	Chaperone protein DnaJ [Staphylococcus aureus]	1	4.26517e-09	108.71	DVTC(1)ETC(1)HGDGAKPGTSK	4	0.13964	2	2109.8	3056	dnaJ; molecular chaperone DnaJ
AID40046.1	206	C	Chaperone protein DnaJ [Staphylococcus aureus]	1	2.19197e-35	196.31	C(1)NGSGQEFEEAC(1)PTC(1)HGK	5	0.46969	9	3833.6	5460	dnaJ; molecular chaperone DnaJ
AID40046.1	192	C	Chaperone protein DnaJ [Staphylococcus aureus]	1	0.000164235	89.752	TEQVC(1)PK	3	-0.46174	2	29791	27222	dnaJ; molecular chaperone DnaJ
AID40046.1	209	C	Chaperone protein DnaJ [Staphylococcus aureus]	1	2.19197e-35	196.31	C(1)NGSGQEFEEAC(1)PTC(1)HGK	5	0.46969	10	3833.6	5460	dnaJ; molecular chaperone DnaJ
AID40046.1	166	C	Chaperone protein DnaJ [Staphylococcus aureus]	1	8.23988e-44	192.46	TC(1)SYC(1)NGAGHVAVEQNTILGR	4	-0.1384	12	11279	8341.8	dnaJ; molecular chaperone DnaJ
AID40046.1	169	C	Chaperone protein DnaJ [Staphylococcus aureus]	1	8.23988e-44	192.46	TC(1)SYC(1)NGAGHVAVEQNTILGR	4	-0.1384	10	11279	8341.8	dnaJ; molecular chaperone DnaJ
AID40046.1	195	C	Chaperone protein DnaJ [Staphylococcus aureus]	1	2.19197e-35	196.31	C(1)NGSGQEFEEAC(1)PTC(1)HGK	5	0.46969	12	3833.6	5460	dnaJ; molecular chaperone DnaJ
AID40059.1	180	C	hypothetical protein SAXN108_1618 [Staphylococcus aureus]	1	9.77721e-11	135.47	TIDC(1)LNYYNYSDER	2	0.18085	2	3755.3	4474.6	---
AID40059.1	53	C	hypothetical protein SAXN108_1618 [Staphylococcus aureus]	1	8.10332e-08	136.7	VELAGVLHDFC(1)K	2	0.54393	3	3309.8	5993.9	---
AID40081.1	190	C	putative peptidase [Staphylococcus aureus]	1	0.00421383	60.899	C(1)TLSNHMTAR	4	-0.14874	2	18297	18981	K08303; putative protease [EC:3.4.-.-]
AID40090.1	102	C	hypothetical protein SAXN108_1649 [Staphylococcus aureus]	1	6.7318e-05	102.53	TPNPDVMC(1)NK	2	-0.0559	5	7513.4	6977.7	mnmA, trmU; tRNA-uridine 2-sulfurtransferase [EC:2.8.1.13]
AID40090.1	199	C	hypothetical protein SAXN108_1649 [Staphylococcus aureus]	1	8.08524e-07	128.36	DSTGIC(1)FIGEK	3	-0.26565	2	3068.2	2569.2	mnmA, trmU; tRNA-uridine 2-sulfurtransferase [EC:2.8.1.13]
AID40095.1	25	C	hypothetical protein SAXN108_1654 [Staphylococcus aureus]	1	0.00197188	68.132	KEGQGC(1)ISLK	3	0.18712	1	5399.7	6474.7	cymR; Rrf2 family transcriptional regulator, cysteine metabolism repressor
AID40097.1	92	C	hypothetical protein SAXN108_1656 [Staphylococcus aureus]	1	0.00080891	79.469	LINPDC(1)K	2	1.1288	1	3428.6	3434.7	tcdA; tRNA threonylcarbamoyladenosine dehydratase
AID40098.1	221	C	Aspartyl-tRNA synthetase [Staphylococcus aureus]	1	0.00167384	76.605	C(1)FRDEDLR	3	-0.40641	1	2002	3552.9	DARS, aspS; aspartyl-tRNA synthetase [EC:6.1.1.12]
AID40098.1	565	C	Aspartyl-tRNA synthetase [Staphylococcus aureus]	1	2.13099e-44	213.98	TASATC(1)LLTNAPGEVSDK	2	0.064209	2	902.67	2474.5	DARS, aspS; aspartyl-tRNA synthetase [EC:6.1.1.12]
AID40102.1	627	C	GTP pyrophosphokinase, (p)ppGpp synthetase I [Staphylococcus aureus]	1	1.6422e-05	112.37	TDC(1)PNIK	3	0.19759	2	1777.9	3495.4	relA; GTP pyrophosphokinase [EC:2.7.6.5]
AID40102.1	602	C	GTP pyrophosphokinase, (p)ppGpp synthetase I [Staphylococcus aureus]	1	0.000719788	61.962	C(1)C(1)NPIPGDDIVGYITK	4	0.78647	2	402.18	1691.9	relA; GTP pyrophosphokinase [EC:2.7.6.5]
AID40102.1	601	C	GTP pyrophosphokinase, (p)ppGpp synthetase I [Staphylococcus aureus]	1	0.000719788	61.962	C(1)C(1)NPIPGDDIVGYITK	4	0.78647	2	402.18	1691.9	relA; GTP pyrophosphokinase [EC:2.7.6.5]
AID40107.1	259	C	queuine tRNA-ribosyltransferase [Staphylococcus aureus]	1	0.000127783	72.433	YLMGVGSPDALIEC(1)SIR	3	0.046033	1	654.09	847.26	tgt, QTRT1; queuine tRNA-ribosyltransferase [EC:2.4.2.29]
AID40138.1	204	C	Porphobilinogen deaminase [Staphylococcus aureus]	1	1.90223e-35	191.78	DTLLPAIGQGALGIEC(1)R	4	-1.1356	4	4006.4	7749.5	hemC, HMBS; hydroxymethylbilane synthase [EC:2.5.1.61]
AID40138.1	95	C	Porphobilinogen deaminase [Staphylococcus aureus]	1	8.38176e-29	167.28	DVPSVIPEGLTLGC(1)IPDR	3	-0.16797	1	4005.4	6972.6	hemC, HMBS; hydroxymethylbilane synthase [EC:2.5.1.61]
AID40153.1	34	C	hypothetical protein SAXN108_1712 [Staphylococcus aureus]	1	5.26208e-09	147.4	EC(1)ENC(1)GTR	4	-1.0123	2	16694	35315	nrdR; transcriptional repressor NrdR
AID40153.1	31	C	hypothetical protein SAXN108_1712 [Staphylococcus aureus]	1	5.26208e-09	147.4	EC(1)ENC(1)GTR	4	-1.0123	2	16694	35315	nrdR; transcriptional repressor NrdR
AID40167.1	8	C	Pyruvate kinase [Staphylococcus aureus]	1	1.58249e-07	92.427	IVC(1)TIGPASESEEMIEK	3	-0.61316	3	3722.4	3811.3	PK, pyk; pyruvate kinase [EC:2.7.1.40]
AID40167.1	144	C	Pyruvate kinase [Staphylococcus aureus]	1	8.47877e-14	166.29	C(1)DILNSGELK	2	0.064229	1	3192	2779.8	PK, pyk; pyruvate kinase [EC:2.7.1.40]
AID40167.1	410	C	Pyruvate kinase [Staphylococcus aureus]	1	3.80897e-18	174.72	QC(1)SIVWGVQPVVK	3	-0.3088	1	2974.1	2002.7	PK, pyk; pyruvate kinase [EC:2.7.1.40]
AID40168.1	232	C	6-phosphofructokinase [Staphylococcus aureus]	0.999718	1.86719e-18	127.97	HSIVLVAEGCMTAQDC(1)QK	3	-0.39724	1	1674.9	1693.6	pfkA, PFK; 6-phosphofructokinase 1 [EC:2.7.1.11]
AID40168.1	226	C	6-phosphofructokinase [Staphylococcus aureus]	0.999953	5.88401e-13	123.14	HSIVLVAEGC(1)MTAQDCQK	4	-0.11867	1	2127.7	1572.9	pfkA, PFK; 6-phosphofructokinase 1 [EC:2.7.1.11]
AID40170.1	152	C	Acetyl-coenzyme A carboxyl transferase beta chain [Staphylococcus aureus]	1	7.07263e-06	137.05	IIDYC(1)TENR	3	0.32428	2	15293	12374	accD; acetyl-CoA carboxylase carboxyl transferase subunit beta [EC:6.4.1.2]
AID40171.1	214	C	NADP-dependent malic enzyme [Staphylococcus aureus]	1	3.3408e-07	144.9	NMVMC(1)DSR	3	-1.3247	3	10946	15421	ME2, sfcA, maeA; malate dehydrogenase (oxaloacetate-decarboxylating) [EC:1.1.1.38]
AID40171.1	44	C	NADP-dependent malic enzyme [Staphylococcus aureus]	1	0.000617473	64.565	EELSLAYSPGVAEPC(1)K	3	0.09961	1	860.64	1485.5	ME2, sfcA, maeA; malate dehydrogenase (oxaloacetate-decarboxylating) [EC:1.1.1.38]
AID40173.1	82	C	hypothetical protein SAXN108_1732 [Staphylococcus aureus]	1	9.16531e-08	92.236	TYQDALVIVC(1)DTANAPR	3	0.063725	2	4785.7	4096.1	nrnA; bifunctional oligoribonuclease and PAP phosphatase NrnA [EC:3.1.3.7 3.1.13.3]
AID40177.1	139	C	Proline dipeptidase [Staphylococcus aureus]	1	2.03495e-05	125.75	C(1)IEIGVSYLK	2	0.025607	2	3015.1	2641.4	pepQ; Xaa-Pro dipeptidase [EC:3.4.13.9]
AID40179.1	137	C	Universal stress protein family [Staphylococcus aureus]	1	2.69265e-06	137.95	HAPC(1)DVLVVR	3	1.0107	13	23193	32674	---
AID40182.1	60	C	Thiol peroxidase, Tpx-type [Staphylococcus aureus]	1	9.26688e-37	199.08	LISVVPSIDTGVC(1)DQQTR	3	-0.65637	6	35166	31831	tpx; thiol peroxidase, atypical 2-Cys peroxiredoxin [EC:1.11.1.15]
AID40182.1	93	C	Thiol peroxidase, Tpx-type [Staphylococcus aureus]	1	2.69416e-13	126.63	WC(1)ASAGLDNVITLSDHR	4	0.29568	1	1972.6	1736	tpx; thiol peroxidase, atypical 2-Cys peroxiredoxin [EC:1.11.1.15]
AID40188.1	102	C	hypothetical protein SAXN108_1747 [Staphylococcus aureus]	1	7.0739e-62	219.35	TQIVADVHQFEGHIAC(1)DANSK	3	1.0034	3	2160.4	1838	msrC; L-methionine (R)-S-oxide reductase [EC:1.8.4.14]
AID40206.1	216	C	Catabolite control protein A [Staphylococcus aureus]	1	5.07136e-13	124.29	NGLQLGDTLNC(1)SGAESYK	3	0.28034	2	2157.6	2186.5	lacI, galR; LacI family transcriptional regulator
AID40216.1	264	C	Glutamyl aminopeptidase; Deblocking aminopeptidase [Staphylococcus aureus]	1	2.80013e-18	161.21	ANIGIPTAVIGVC(1)AR	3	-0.45507	2	1591.2	2214.1	pepA; glutamyl aminopeptidase [EC:3.4.11.7]
AID40223.1	178	C	putative peptidase [Staphylococcus aureus]	1	1.56692e-28	161.47	TEEMPTLGFAPDAEFPC(1)IHGEK	3	-0.20019	3	2140.9	1364.2	dapE; succinyl-diaminopimelate desuccinylase [EC:3.5.1.18]
AID40229.1	63	C	hypothetical protein SAXN108_1788 [Staphylococcus aureus]	1	1.0276e-24	193.28	NEIYYIVC(1)AGGVR	2	-0.23743	3	7833.5	7976.4	---
AID40232.1	36	C	hypothetical protein SAXN108_1791 [Staphylococcus aureus]	0.942736	2.50953e-61	204.31	DGTVAHGGC(0.943)TFC(0.057)SAAGSGDFAGNR	3	-0.53417	3	5337.7	3650.5	K07139; uncharacterized protein
AID40232.1	24	C	hypothetical protein SAXN108_1791 [Staphylococcus aureus]	1	1.19328e-10	148.78	VALDGGFDC(1)PNR	2	0.9151	2	7456.7	4504.2	K07139; uncharacterized protein
AID40239.1	92	C	6,7-dimethyl-8-ribityllumazine synthase [Staphylococcus aureus]	1	1.1713e-18	162.76	GATSHYDYVC(1)NEVAK	2	0.43763	3	3056	2599.2	ribH, RIB4; 6,7-dimethyl-8-ribityllumazine synthase [EC:2.5.1.78]
AID40239.1	79	C	6,7-dimethyl-8-ribityllumazine synthase [Staphylococcus aureus]	1	3.2127e-05	80.236	KLASSGNYDAVITLGC(1)VIR	3	-0.080154	1	730.65	920.01	ribH, RIB4; 6,7-dimethyl-8-ribityllumazine synthase [EC:2.5.1.78]
AID40252.1	179	C	Transaldolase [Staphylococcus aureus]	1	2.75493e-06	126.2	LLWASC(1)R	2	0.22623	3	14076	18835	E2.2.1.2, talA, talB; transaldolase [EC:2.2.1.2]
AID40264.1	30	C	hypothetical protein SAXN108_1823 [Staphylococcus aureus]	1	0.000653958	79.201	FYPTC(1)SEYTR	3	-0.26579	1	8464	5928.9	K08998; uncharacterized protein
AID40312.1	174	C	hypothetical protein SAXN108_1871 [Staphylococcus aureus]	1	0.00015447	87.184	SIC(1)DIYPLLNK	2	-0.3079	2	2247.3	2211.2	cbf, cbf1; 3'-5' exoribonuclease [EC:3.1.-.-]
AID40319.1	81	C	histidine kinase protein [Staphylococcus aureus]	1	0.000425865	84.368	DGSC(1)WC(1)VK	3	0.15898	1	4847.4	4592.7	---
AID40319.1	99	C	histidine kinase protein [Staphylococcus aureus]	1	0.00441056	61.765	ASNIVNC(1)SR	2	0.22865	1	5507.9	4927.2	---
AID40319.1	79	C	histidine kinase protein [Staphylococcus aureus]	1	0.000425865	84.368	DGSC(1)WC(1)VK	3	0.15898	1	4847.4	4592.7	---
AID40333.1	49	C	AhpC/TSA family protein [Staphylococcus aureus]	1	1.32337e-10	130.19	DNTPTC(1)TTEAC(1)DFR	3	0.36421	2	10238	6104.6	BCP, PRXQ, DOT5; peroxiredoxin Q/BCP [EC:1.11.1.15]
AID40333.1	44	C	AhpC/TSA family protein [Staphylococcus aureus]	1	1.32337e-10	130.19	DNTPTC(1)TTEAC(1)DFR	3	0.36421	2	10238	6104.6	BCP, PRXQ, DOT5; peroxiredoxin Q/BCP [EC:1.11.1.15]
AID40419.1	13	C	Low molecular weight protein tyrosine phosphatase [Staphylococcus aureus]	0.999363	5.71595e-05	74.987	MVDVAFVC(0.001)LGNIC(0.999)R	3	0.94759	1	1148.1	972.89	E3.1.3.48; protein-tyrosine phosphatase [EC:3.1.3.48]
AID40431.1	202	C	Mur ligase family protein [Staphylococcus aureus]	0.999999	0.00144896	71.378	YC(1)PNCGR	3	-0.72072	1	10331	11349	sauq00550 Peptidoglycan biosynthesis; sauq01100 Metabolic pathways
AID40439.1	191	C	Aspartyl-tRNAAsn amidotransferase subunit B, Glutamyl-tRNA(Gln) amidotransferase subunit B [Staphylococcus aureus]	1	9.49254e-11	134.88	C(1)DANISLRPYGQEK	4	0.30332	1	1006	1414.4	gatB, PET112; aspartyl-tRNA(Asn)/glutamyl-tRNA(Gln) amidotransferase subunit B [EC:6.3.5.6 6.3.5.7]
AID40440.1	91	C	Aspartyl-tRNAAsn amidotransferase subunit A, Glutamyl-tRNA(Gln) amidotransferase subunit A [Staphylococcus aureus]	1	1.59702e-05	86.497	DNIITNGLETTC(1)ASK	3	-0.65489	2	937.26	908.76	gatA, QRSL1; aspartyl-tRNA(Asn)/glutamyl-tRNA(Gln) amidotransferase subunit A [EC:6.3.5.6 6.3.5.7]
AID40454.1	75	C	NAD synthetase [Staphylococcus aureus]	1	4.92978e-06	100.93	EEGIDC(1)TFIAVK	3	0.3893	1	1670.5	1631.1	nadE; NAD+ synthase [EC:6.3.1.5]
AID40455.1	106	C	Nicotinate phosphoribosyltransferase [Staphylococcus aureus]	1	3.71234e-38	211.12	SMQEGELC(1)FGNEPLLR	3	0.28937	5	4383.1	6298.6	pncB, NAPRT1; nicotinate phosphoribosyltransferase [EC:6.3.4.21]
AID40456.1	17	C	Nitric oxide synthase oxygenase [Staphylococcus aureus]	1	1.82584e-05	110.93	EC(1)HYETQIINK	3	0.44451	2	2406.8	1462.7	nos; nitric-oxide synthase, bacterial [EC:1.14.14.47]
AID40461.1	158	C	Manganese-dependent inorganic pyrophosphatase [Staphylococcus aureus]	1	4.56903e-06	132.85	SPTC(1)TQQDVK	3	-0.30488	3	3601.4	4882.9	ppaC; manganese-dependent inorganic pyrophosphatase [EC:3.6.1.1]
AID40461.1	118	C	Manganese-dependent inorganic pyrophosphatase [Staphylococcus aureus]	1	5.70858e-13	150.11	AEPVGC(1)TATILYK	2	0.66219	2	3213.5	4976.3	ppaC; manganese-dependent inorganic pyrophosphatase [EC:3.6.1.1]
AID40461.1	110	C	Manganese-dependent inorganic pyrophosphatase [Staphylococcus aureus]	1	7.00541e-18	169.09	IANFETAGPLC(1)YR	3	0.90524	3	5912.1	4980	ppaC; manganese-dependent inorganic pyrophosphatase [EC:3.6.1.1]
AID40465.1	339	C	hypothetical protein SAXN108_2024 [Staphylococcus aureus]	1	6.14395e-07	144.12	VASEGVC(1)VIF	2	-0.0078463	2	5281.4	5378.4	---
AID40465.1	328	C	hypothetical protein SAXN108_2024 [Staphylococcus aureus]	1	2.6352e-09	156.62	ITLC(1)DNTR	3	-0.13754	2	18165	18923	---
AID40465.1	61	C	hypothetical protein SAXN108_2024 [Staphylococcus aureus]	1	1.88007e-21	190.78	EGEQC(1)GVASLK	2	0.10621	2	8856.3	9308.7	---
AID40465.1	89	C	hypothetical protein SAXN108_2024 [Staphylococcus aureus]	1	1.62228e-18	168.89	AGTGC(1)YVSISEDKR	2	-0.83083	5	5718.4	6210	---
AID40491.1	130	C	enterotoxin type A [Staphylococcus aureus]	1	1.13491e-47	227.47	TAC(1)MYGGVTLHDNNR	3	0.62664	3	6919.4	6579.2	se; staphylococcal enterotoxin
AID40509.1	285	C	Phage portal connector protein [Staphylococcus aureus]	1	0.000461857	84.498	FC(1)LTPLLK	2	0.86451	2	3635.3	4566	---
AID40532.1	355	C	ATPase involved in DNA repair, phage associated [Staphylococcus aureus]	0.90291	9.78988e-21	141.36	FEYLDDNVC(0.903)SC(0.549)C(0.549)GQQLPAEQVSEVR	4	-0.56017	2	6706.4	7737.1	---
AID40544.1	128	C	Phage repressor [Staphylococcus aureus]	1	5.03685e-08	101.05	TPVNVNGC(1)VSAGVGER	3	-0.95556	1	1488.1	2227.1	---
AID40578.1	12	C	hypothetical protein SAXN108_2137 [Staphylococcus aureus]	1	1.83265e-05	75.319	MIHELGTVGMVC(1)PFPLIEAQK	4	-0.11274	3	717.6	1067.9	---
AID40580.1	318	C	Site-specific recombinase [Staphylococcus aureus]	1	0.00462141	60.398	TYALTGLC(1)K	3	0.43002	1	4002.4	4243.4	---
AID40580.1	44	C	Site-specific recombinase [Staphylococcus aureus]	1	0.00884227	51.726	C(1)ELNNWSYELYK	3	1.2729	1	941.09	1325.3	---
AID40618.1	371	C	6'-aminoglycoside N-acetyltransferase (AAC(6')) / 2''-aminoglycoside phosphotransferase [Staphylococcus aureus]	0.842837	7.50926e-29	164.02	C(0.157)LC(0.843)HNDFSCNHLLLDGNNR	3	-0.65819	1	2629.1	1890.6	---
AID40618.1	172	C	6'-aminoglycoside N-acetyltransferase (AAC(6')) / 2''-aminoglycoside phosphotransferase [Staphylococcus aureus]	1	0.00189598	47.853	EDC(1)YLMEYR	3	-1.7098	2	5697.9	3786.3	---
AID40618.1	320	C	6'-aminoglycoside N-acetyltransferase (AAC(6')) / 2''-aminoglycoside phosphotransferase [Staphylococcus aureus]	1	2.13632e-18	129.88	QMHGLDYTDISEC(1)TIDNK	4	-0.59232	2	1780.7	1915.2	---
AID40618.1	369	C	6'-aminoglycoside N-acetyltransferase (AAC(6')) / 2''-aminoglycoside phosphotransferase [Staphylococcus aureus]	0.98478	1.22867e-13	127.59	C(0.985)LC(0.015)HNDFSCNHLLLDGNNR	5	-0.64789	2	1072.1	801.47	---
AID40618.1	9	C	6'-aminoglycoside N-acetyltransferase (AAC(6')) / 2''-aminoglycoside phosphotransferase [Staphylococcus aureus]	1	2.48152e-21	187.85	MNIVENEIC(1)IR	2	-0.29725	4	5587.4	3967.3	---
AID40624.1	130	C	Aminoglycoside 3'-phosphotransferase [Staphylococcus aureus]	1	4.4846e-37	197.1	LFHSIDISDC(1)PYTNSLDSR	4	-0.1556	5	6630	3992.3	aph3-III; aminoglycoside 3'-phosphotransferase III [EC:2.7.1.95]
AID40624.1	118	C	Aminoglycoside 3'-phosphotransferase [Staphylococcus aureus]	1	1.0614e-09	160.77	IIELYAEC(1)IR	2	-0.56809	3	12706	7706.9	aph3-III; aminoglycoside 3'-phosphotransferase III [EC:2.7.1.95]
AID40663.1	91	C	phage metallo-beta-lactamase superfamily protein [Staphylococcus aureus]	1	0.00428842	58.981	LDIFC(1)AK	3	-0.26956	1	3190.7	10699	gloB, HAGH; hydroxyacylglutathione hydrolase [EC:3.1.2.6]
AID40701.1	128	C	hypothetical protein SAXN108_2260 [Staphylococcus aureus]	1	9.21451e-05	84.884	EYLTC(1)EGILWNK	3	-0.47859	1	1466.3	1479.4	---
AID40753.1	18	C	sigma factor B regulation protein [Staphylococcus aureus]	1	0.000151093	80.17	GLIDESLTC(1)QDK	3	0.5186	1	1882.3	1677.7	rsbU_P; phosphoserine phosphatase RsbU/P [EC:3.1.3.3]
AID40756.1	304	C	Alanine racemase [Staphylococcus aureus]	1	1.86119e-36	185.85	IMQGSFVNVNGHQC(1)EVIGR	3	0.11846	8	5173.5	5009.4	alr; alanine racemase [EC:5.1.1.1]
AID40756.1	311	C	Alanine racemase [Staphylococcus aureus]	1	0.000240354	99.013	VC(1)MDQTIVK	2	-0.075866	2	2259.4	2824.4	alr; alanine racemase [EC:5.1.1.1]
AID40756.1	358	C	Alanine racemase [Staphylococcus aureus]	1	1.10129e-11	144.8	QHTINYEVLC(1)NLSR	2	-0.98451	3	3664.5	3707.9	alr; alanine racemase [EC:5.1.1.1]
AID40757.1	80	C	Holo-[acyl-carrier protein] synthase [Staphylococcus aureus]	1	0.00904022	42.633	HVAFNDIDC(1)YNDELGKPK	4	0.18975	1	1190.5	1504.7	acpS; holo-[acyl-carrier protein] synthase [EC:2.7.8.7]
AID40780.1	205	C	Thiaminase II [Staphylococcus aureus]	1	0.0191254	47.712	QVFLESC(1)IHER	4	0.40337	1	3650.6	3686.1	tenA; thiaminase (transcriptional activator TenA) [EC:3.5.99.2]
AID40798.1	159	C	Uracil phosphoribosyltransferase [Staphylococcus aureus]	1	0.00321387	54.871	FMC(1)LIAAPEGVEK	3	-0.34891	1	1169.5	1156.8	upp, UPRT; uracil phosphoribosyltransferase [EC:2.4.2.9]
AID40799.1	238	C	Serine hydroxymethyltransferase [Staphylococcus aureus]	1	0.00147394	72.355	GGMILC(1)K	2	0.23032	2	3993.4	5418.8	glyA, SHMT; glycine hydroxymethyltransferase [EC:2.1.2.1]
AID40800.1	27	C	hypothetical protein ywlG [Staphylococcus aureus]	1	2.83378e-12	112.16	GDIC(1)LIGC(1)STSEVIGEK	3	0.086043	1	2618.1	2631	---
AID40800.1	141	C	hypothetical protein ywlG [Staphylococcus aureus]	1	0.00103654	75.311	HVC(1)VPVR	3	-0.6097	1	19875	20450	---
AID40800.1	23	C	hypothetical protein ywlG [Staphylococcus aureus]	1	2.83378e-12	112.16	GDIC(1)LIGC(1)STSEVIGEK	3	0.086043	1	2618.1	2631	---
AID40801.1	12	C	Low molecular weight protein tyrosine phosphatase [Staphylococcus aureus]	0.999889	0.000363552	78.342	ILFVCTGNTC(1)R	3	1.0812	1	2171.3	2143.9	E3.1.3.48; protein-tyrosine phosphatase [EC:3.1.3.48]
AID40805.1	145	C	Thymidine kinase [Staphylococcus aureus]	1	3.44345e-05	81.632	LQAVC(1)AVC(1)GSSSSR	4	-0.55374	2	3214.7	3193.4	tdk, TK; thymidine kinase [EC:2.7.1.21]
AID40805.1	148	C	Thymidine kinase [Staphylococcus aureus]	1	2.55938e-08	108.58	LQAVC(1)AVC(1)GSSSSR	4	-0.55374	2	7411.2	5655.6	tdk, TK; thymidine kinase [EC:2.7.1.21]
AID40808.1	279	C	Aldehyde dehydrogenase [Staphylococcus aureus]	1	4.46976e-21	181.87	VVNNTGQVC(1)TAGTR	2	0.20428	4	10798	7788.5	ALDH; aldehyde dehydrogenase (NAD+) [EC:1.2.1.3]
AID40809.1	4	C	hypothetical protein SAXN108_2368 [Staphylococcus aureus]	1	9.66324e-16	174.05	MEVC(1)PYLEETFK	3	-0.90756	4	4480.9	3143.5	---
AID40810.1	118	C	UDP-N-acetylglucosamine [Staphylococcus aureus]	1	2.44163e-09	117.79	C(1)VIGLPGGC(1)PLGPR	3	-0.27899	3	14497	6478.1	murA; UDP-N-acetylglucosamine 1-carboxyvinyltransferase [EC:2.5.1.7]
AID40810.1	110	C	UDP-N-acetylglucosamine [Staphylococcus aureus]	1	2.44163e-09	117.79	C(1)VIGLPGGC(1)PLGPR	3	-0.27899	2	14497	6478.1	murA; UDP-N-acetylglucosamine 1-carboxyvinyltransferase [EC:2.5.1.7]
AID40813.1	439	C	CTP synthase [Staphylococcus aureus]	1	0.026998	42.835	LGLYPC(1)SIK	3	0.028415	1	2692.2	1861.4	pyrG, CTPS; CTP synthase [EC:6.3.4.2]
AID40813.1	229	C	CTP synthase [Staphylococcus aureus]	1	0.000176269	117.53	IALFC(1)DINK	2	-0.10635	2	3169.6	3357.7	pyrG, CTPS; CTP synthase [EC:6.3.4.2]
AID40813.1	239	C	CTP synthase [Staphylococcus aureus]	1	0.00107717	75.189	ESVIEC(1)R	2	-0.34073	2	4813.9	3884.4	pyrG, CTPS; CTP synthase [EC:6.3.4.2]
AID40819.1	270	C	putative peptidase [Staphylococcus aureus]	1	5.12658e-34	214.47	GAAIQTGC(1)DYEFGR	2	-0.30233	6	14758	23009	---
AID40828.1	12	C	hypothetical protein SAXN108_2387 [Staphylococcus aureus]	1	2.0775e-14	133.16	TAETNYFWLNC(1)GYNR	3	-0.21543	1	2927	2162.5	---
AID40840.1	2	C	Glucosamine--fructose-6-phosphate aminotransferase [isomerizing] [Staphylococcus aureus]	1	5.2073e-07	103.46	C(1)GIVGYIGYDNAK	3	-0.42817	1	2101.3	1566.3	glmS, GFPT; glucosamine---fructose-6-phosphate aminotransferase (isomerizing) [EC:2.6.1.16]
AID40859.1	278	C	putative UTP--glucose-1-phosphateuridylyltransferase [Staphylococcus aureus]	1	3.56752e-05	92.677	LVNVDC(1)K	2	-0.13689	2	34486	26190	K11442; putative uridylyltransferase [EC:2.7.7.-]
AID40892.1	2	C	hypothetical protein SAXN108_2451 [Staphylococcus aureus]	1	5.91955e-05	120.06	C(1)FDINNLDIK	3	0.27575	1	2130.6	1205.5	---
AID40916.1	121	C	30S ribosomal protein S11 [Staphylococcus aureus]	1	1.61123e-10	139.48	DVTPVPHNGC(1)RPPK	2	0.27858	5	5435.2	3745.1	RP-S11, MRPS11, rpsK; small subunit ribosomal protein S11
AID40918.1	27	C	50S ribosomal protein L36 [Staphylococcus aureus]	1	1.56329e-10	163.69	VMVIC(1)ENPK	3	-0.070542	4	8866.3	7714.8	RP-L36, MRPL36, rpmJ; large subunit ribosomal protein L36
AID40920.1	130	C	Adenylate kinase [Staphylococcus aureus]	1	1.05043e-30	121.99	IC(1)ESC(1)GTTYHLVFNPPK	4	0.58526	10	59453	38910	adk, AK; adenylate kinase [EC:2.7.4.3]
AID40920.1	133	C	Adenylate kinase [Staphylococcus aureus]	1	2.15324e-26	112.96	IC(1)ESC(1)GTTYHLVFNPPK	4	0.58526	10	65215	43155	adk, AK; adenylate kinase [EC:2.7.4.3]
AID40920.1	150	C	Adenylate kinase [Staphylococcus aureus]	1	1.2938e-46	161.19	VEGIC(1)DIDGGK	2	-0.30723	6	69592	40466	adk, AK; adenylate kinase [EC:2.7.4.3]
AID40930.1	84	C	50S ribosomal protein L14 [Staphylococcus aureus]	1	9.77703e-14	163.9	FDENAC(1)VIIR	2	0.15723	3	7797.2	7951.3	RP-L14, MRPL14, rplN; large subunit ribosomal protein L14
AID40930.1	41	C	50S ribosomal protein L14 [Staphylococcus aureus]	1	2.51374e-13	157.82	TANIGDVIVC(1)TVK	3	-1.7441	5	2277.6	2308.9	RP-L14, MRPL14, rplN; large subunit ribosomal protein L14
AID40937.1	188	C	50S ribosomal protein L2 [Staphylococcus aureus]	1	2.55346e-05	102.71	MILSTC(1)R	2	-0.95781	6	35499	50372	RP-L2, MRPL2, rplB; large subunit ribosomal protein L2
AID40952.1	70	C	putative peptidoglycan pentaglycine interpeptidebiosynthesis protein [Staphylococcus aureus]	1	0.000170695	90.05	LPYTLC(1)YISR	3	0.15212	1	2428.8	2594.3	femX, fmhB; peptidoglycan pentaglycine glycine transferase (the first glycine) [EC:2.3.2.16]
AID40958.1	28	C	Molybdenum cofactor biosynthesis protein MoaA [Staphylococcus aureus]	0.999474	0.00445678	55.676	C(0.999)DYC(0.001)MPK	3	-0.60411	1	4416.6	4720.5	moaA, CNX2; GTP 3',8-cyclase [EC:4.1.99.22]
AID40970.1	187	C	FdhD/NarQ family protein [Staphylococcus aureus]	1	0.000521005	83.364	LYGFC(1)IQR	3	0.16306	1	4033.5	7890.5	fdhD; FdhD protein
AID40975.1	294	C	hypothetical protein SAXN108_2534 [Staphylococcus aureus]	1	1.31359e-28	215.38	METLLLC(1)AR	3	-0.1686	8	8047.5	11869	---
AID40982.1	69	C	Urease accessory protein UreG [Staphylococcus aureus]	1	2.62589e-08	106.42	IIGVETGGC(1)PHTAIR	3	-0.23657	2	5732.6	3487.6	ureG; urease accessory protein
AID40984.1	57	C	Transcriptional regulator SarR [Staphylococcus aureus]	1	5.1025e-10	157.03	C(1)SEFKPYYLTK	3	0.068937	1	2527.1	2365.7	---
AID40988.1	171	C	hypothetical protein SAXN108_2547 [Staphylococcus aureus]	1	2.86782e-59	240.92	NLYTSGQC(1)TYYVFDR	3	-0.07456	12	13683	26533	---
AID40990.1	168	C	D-octopine dehydrogenase [Staphylococcus aureus]	1	1.50616e-09	161.51	SC(1)LNDCYDK	2	-0.076364	3	7600.5	7940.4	odh; opine dehydrogenase [EC:1.5.1.28]
AID40994.1	171	C	putative monooxygenase [Staphylococcus aureus]	1	0.00285639	64.82	VLYQGYTC(1)FR	3	-0.096897	1	3845.1	2626.3	---
AID40998.1	147	C	putative bifunctional protein [Staphylococcus aureus]	1	5.13702e-07	132.01	YDPNQC(1)ILC(1)GR	4	0.13696	4	7886.1	11772	fdoG, fdhF; formate dehydrogenase major subunit [EC:1.17.1.9]
AID40998.1	271	C	putative bifunctional protein [Staphylococcus aureus]	0.994723	1.22054e-11	116.96	TVCTYC(0.005)GVGC(0.995)SFEVWTK	3	-0.88143	2	1947	3003.6	fdoG, fdhF; formate dehydrogenase major subunit [EC:1.17.1.9]
AID40998.1	63	C	putative bifunctional protein [Staphylococcus aureus]	1	5.01587e-27	150.69	SC(1)STVIDRPMTVNTVNNDVK	4	0.44222	3	1199	1863.1	fdoG, fdhF; formate dehydrogenase major subunit [EC:1.17.1.9]
AID40998.1	390	C	putative bifunctional protein [Staphylococcus aureus]	1	8.39269e-05	114.39	YC(1)QAPATK	2	-0.79094	2	1785.5	2073.7	fdoG, fdhF; formate dehydrogenase major subunit [EC:1.17.1.9]
AID40998.1	51	C	putative bifunctional protein [Staphylococcus aureus]	1	0.000689667	65.766	SQDTFVPSIC(1)YNESMGPIQTC(1)DTC(1)TVEIDGK	5	-1.0111	1	2657.2	4162	fdoG, fdhF; formate dehydrogenase major subunit [EC:1.17.1.9]
AID40998.1	386	C	putative bifunctional protein [Staphylococcus aureus]	1	6.96412e-18	168.76	QVIGTNNVDNC(1)SR	2	2.0748	2	11570	11862	fdoG, fdhF; formate dehydrogenase major subunit [EC:1.17.1.9]
AID40998.1	48	C	putative bifunctional protein [Staphylococcus aureus]	1	0.000689667	65.766	SQDTFVPSIC(1)YNESMGPIQTC(1)DTC(1)TVEIDGK	5	-1.0111	1	2657.2	4162	fdoG, fdhF; formate dehydrogenase major subunit [EC:1.17.1.9]
AID40998.1	153	C	putative bifunctional protein [Staphylococcus aureus]	1	7.14638e-23	176.4	C(1)VEAC(1)QDIEVNETIR	4	-0.014903	1	2514.8	2913.1	fdoG, fdhF; formate dehydrogenase major subunit [EC:1.17.1.9]
AID40998.1	536	C	putative bifunctional protein [Staphylococcus aureus]	1	0.00352631	63.054	FAEEC(1)AK	2	0.0055394	1	2671	2957.9	fdoG, fdhF; formate dehydrogenase major subunit [EC:1.17.1.9]
AID40998.1	37	C	putative bifunctional protein [Staphylococcus aureus]	1	0.000689667	65.766	SQDTFVPSIC(1)YNESMGPIQTC(1)DTC(1)TVEIDGK	5	-1.0111	1	2657.2	4162	fdoG, fdhF; formate dehydrogenase major subunit [EC:1.17.1.9]
AID40998.1	157	C	putative bifunctional protein [Staphylococcus aureus]	1	7.14638e-23	176.4	C(1)VEAC(1)QDIEVNETIR	4	-0.014903	1	2514.8	2913.1	fdoG, fdhF; formate dehydrogenase major subunit [EC:1.17.1.9]
AID40998.1	150	C	putative bifunctional protein [Staphylococcus aureus]	1	1.86079e-05	104.22	YDPNQC(1)ILC(1)GR	4	0.13696	1	4493.6	6066.2	fdoG, fdhF; formate dehydrogenase major subunit [EC:1.17.1.9]
AID41018.1	225	C	Dehydrogenase [Staphylococcus aureus]	1	2.07476e-14	120.32	VNC(1)VAPGPFWSPLQISGGQPQSK	3	0.47312	1	716.02	1150.4	---
AID41048.1	21	C	membrane protein [Staphylococcus aureus]	1	1.33163e-11	111.34	C(1)GQQAQDDVQIC(1)TQC(1)GHK	5	0.96697	4	2447.1	1817	tcaA; membrane-associated protein TcaA
AID41048.1	18	C	membrane protein [Staphylococcus aureus]	1	5.58329e-08	107.51	C(1)GQQAQDDVQIC(1)TQC(1)GHK	5	0.96697	4	3663.5	2902.7	tcaA; membrane-associated protein TcaA
AID41048.1	7	C	membrane protein [Staphylococcus aureus]	1	1.33163e-11	111.34	C(1)GQQAQDDVQIC(1)TQC(1)GHK	5	0.96697	6	2447.1	1817	tcaA; membrane-associated protein TcaA
AID41065.1	222	C	putative zinc-binding dehydrogenase [Staphylococcus aureus]	1	4.79694e-29	151.19	KPLASSTWQAC(1)VDPVGGEGINYVTK	4	0.10573	3	1902.6	880.34	---
AID41066.1	11	C	putative acetyltransferase (GNAT) familyprotein [Staphylococcus aureus]	0.992345	0.000107443	72.898	VTYDIPTC(0.992)EDYC(0.008)ALR	3	0.93464	1	3202.7	1939.2	---
AID41067.1	248	C	pyridine nucleotide-disulfide oxidoreductase family protein [Staphylococcus aureus]	1	6.6633e-22	196.7	C(1)NTLLSETSSK	2	-0.15246	3	6163.7	5621.6	fnr; ferredoxin/flavodoxin---NADP+ reductase [EC:1.18.1.2 1.19.1.1]
AID41077.1	115	C	hypothetical protein SAXN108_2636 [Staphylococcus aureus]	1	1.70059e-13	168.54	EDPELC(1)VLR	2	-0.26141	3	6596.3	8281.3	---
AID41092.1	189	C	nitrate reductase subunit beta [Staphylococcus aureus]	1	0.000224002	101.65	YC(1)MTGC(1)PYK	3	-1.1428	4	5691.2	4553.1	narH, narY, nxrB; nitrate reductase / nitrite oxidoreductase, beta subunit [EC:1.7.5.1 1.7.99.-]
AID41092.1	221	C	nitrate reductase subunit beta [Staphylococcus aureus]	1	2.35075e-05	83.54	IEAGMPTVC(1)SETC(1)TGR	4	0.041794	1	3527.4	2698.6	narH, narY, nxrB; nitrate reductase / nitrite oxidoreductase, beta subunit [EC:1.7.5.1 1.7.99.-]
AID41092.1	225	C	nitrate reductase subunit beta [Staphylococcus aureus]	1	2.35075e-05	83.54	IEAGMPTVC(1)SETC(1)TGR	4	0.041794	4	3527.4	2698.6	narH, narY, nxrB; nitrate reductase / nitrite oxidoreductase, beta subunit [EC:1.7.5.1 1.7.99.-]
AID41092.1	185	C	nitrate reductase subunit beta [Staphylococcus aureus]	1	0.000224002	101.65	YC(1)MTGC(1)PYK	3	-1.1428	3	5691.2	4553.1	narH, narY, nxrB; nitrate reductase / nitrite oxidoreductase, beta subunit [EC:1.7.5.1 1.7.99.-]
AID41092.1	206	C	nitrate reductase subunit beta [Staphylococcus aureus]	1	4.0267e-07	138.85	C(1)TFC(1)FPR	4	-0.33772	2	18122	12871	narH, narY, nxrB; nitrate reductase / nitrite oxidoreductase, beta subunit [EC:1.7.5.1 1.7.99.-]
AID41092.1	146	C	nitrate reductase subunit beta [Staphylococcus aureus]	0.837329	0.0012954	65.954	LC(0.837)EHC(0.163)LNPSC(0.001)VASC(0.999)PSGAMYK	5	0.38645	1	1605.8	1719.4	narH, narY, nxrB; nitrate reductase / nitrite oxidoreductase, beta subunit [EC:1.7.5.1 1.7.99.-]
AID41092.1	158	C	nitrate reductase subunit beta [Staphylococcus aureus]	0.998651	0.0012954	65.954	LC(0.837)EHC(0.163)LNPSC(0.001)VASC(0.999)PSGAMYK	5	0.38645	1	1605.8	1719.4	narH, narY, nxrB; nitrate reductase / nitrite oxidoreductase, beta subunit [EC:1.7.5.1 1.7.99.-]
AID41092.1	209	C	nitrate reductase subunit beta [Staphylococcus aureus]	1	4.0267e-07	138.85	C(1)TFC(1)FPR	4	-0.33772	1	18122	12871	narH, narY, nxrB; nitrate reductase / nitrite oxidoreductase, beta subunit [EC:1.7.5.1 1.7.99.-]
AID41093.1	51	C	nitrate reductase subunit alpha [Staphylococcus aureus]	0.889231	1.48666e-05	87.447	TTHGVNC(0.889)TGSC(0.111)SWK	3	-0.035929	1	2438.1	2359.8	narG, narZ, nxrA; nitrate reductase / nitrite oxidoreductase, alpha subunit [EC:1.7.5.1 1.7.99.-]
AID41095.1	66	C	assimilatory nitrite reductase small subunit [Staphylococcus aureus]	1	3.55639e-10	108.96	QGPLSEGTVSGEYVFC(1)PLHDQK	4	-0.47378	2	2694.6	2140.1	nirD; nitrite reductase (NADH) small subunit [EC:1.7.1.15]
AID41096.1	677	C	nitrite reductase large subunit [Staphylococcus aureus]	1	0.0022882	70.256	SC(1)VESGVK	2	-0.34136	1	5443.9	5200.4	nirB; nitrite reductase (NADH) large subunit [EC:1.7.1.15]
AID41131.1	37	C	hypothetical protein SAXN108_2690 [Staphylococcus aureus]	1	2.50213e-05	88.092	C(1)YQEGVIADLQLK	3	0.35549	1	1074.3	1317.4	---
AID41151.1	185	C	hypothetical protein SAXN108_2710 [Staphylococcus aureus]	1	1.86627e-05	110.54	YGC(1)ALAIEVLK	2	0.64129	5	2070.5	2615.6	---
AID41177.1	259	C	putative helicase [Staphylococcus aureus]	1	0.0128474	51.436	TILC(1)ALDVR	3	-3.1853	1	4853.3	5967.8	---
AID41211.1	75	C	acetyltransferase GNAT family protein [Staphylococcus aureus]	1	0.000256278	102.01	IIASC(1)SFAK	2	-0.26671	1	4637.8	5869.1	K06975; uncharacterized protein
AID41234.1	45	C	hypothetical protein SAXN108_2793 [Staphylococcus aureus]	1	0.00534463	57.55	NQC(1)TWWAFK	3	1.4958	1	812.72	3002.1	---
AID41237.1	111	C	3-hydroxy-3-methylglutaryl coenzyme A synthase [Staphylococcus aureus]	1	1.14307e-13	147.73	EAC(1)YAATPAIQLAK	3	0.29215	1	1058.8	884.57	E2.3.3.10; hydroxymethylglutaryl-CoA synthase [EC:2.3.3.10]
AID41247.1	32	C	putative acetyltransferase [Staphylococcus aureus]	1	1.34855e-13	153.94	DIC(1)FELNHTKPSDK	5	-0.21391	3	4395.6	4174.1	---
AID41247.1	178	C	putative acetyltransferase [Staphylococcus aureus]	1	6.65342e-10	122.46	DIPPHSLAVGNPC(1)K	2	0.48389	12	11235	10908	---
AID41250.1	16	C	putative heavy-metal-associated protein [Staphylococcus aureus]	1	1.67812e-29	182.35	SQEILNVEGMSC(1)GHC(1)K	3	3.2642	22	10000	14972	ATOX1, ATX1, copZ, golB; copper chaperone
AID41297.1	40	C	hypothetical protein SAXN108_2856 [Staphylococcus aureus]	1	0.00018062	113.71	YMFDYSAC(1)K	2	-0.33123	4	5373.8	6646.3	---
AID41303.1	200	C	hypothetical protein SAXN108_2862 [Staphylococcus aureus]	1	5.03966e-06	109.72	SIEMC(1)NDYNIFR	3	-0.53588	1	2199.7	2922.1	queH; epoxyqueuosine reductase [EC:1.17.99.6]
AID41304.1	67	C	hypothetical protein SAXN108_2863 [Staphylococcus aureus]	1	1.00317e-13	174.02	VLC(1)SDSFGR	2	-0.65464	2	7985	9078.4	phnB; PhnB protein
AID41318.1	373	C	putative malate:quinone oxidoreductase 2 [Staphylococcus aureus]	1	3.81183e-09	153.04	EGC(1)MNHLR	2	-0.36749	3	10489	11610	mqo; malate dehydrogenase (quinone) [EC:1.1.5.4]
AID41318.1	275	C	putative malate:quinone oxidoreductase 2 [Staphylococcus aureus]	1	3.76988e-80	219.64	HLGGFPISGQFLAC(1)TNPQVIEQHDAK	4	-0.30804	3	997.19	951.53	mqo; malate dehydrogenase (quinone) [EC:1.1.5.4]
AID41318.1	62	C	putative malate:quinone oxidoreductase 2 [Staphylococcus aureus]	1	1.66026e-31	149.16	NNAGTGHAALC(1)ELNYTVLQPDGSIDIEK	4	0.41711	1	1458.7	1098.1	mqo; malate dehydrogenase (quinone) [EC:1.1.5.4]
AID41319.1	266	C	AMP-binding protein [Staphylococcus aureus]	0.859089	6.89966e-10	108.66	YQINVLC(0.859)C(0.141)TPTEYR	2	0.4434	3	4518.4	5001	ACSS, acs; acetyl-CoA synthetase [EC:6.2.1.1]
AID41343.1	233	C	HTH-type transcriptional regulator ArcR [Staphylococcus aureus]	1	0.000102122	103.83	HLFNDVC(1)V	2	1.5107	1	4193.2	4260.1	arcR; CRP/FNR family transcriptional regulator, arginine deiminase pathway regulator
AID41356.1	513	C	hypothetical protein SAXN108_2915 [Staphylococcus aureus]	1	8.28032e-13	115.57	EVSDNMPYPHGQC(1)TWYVYNR	3	-0.43973	2	1055.5	2611.5	---
AID41357.1	174	C	Isochorismatase [Staphylococcus aureus]	1	2.59354e-21	187.31	SC(1)DIESVESWK	3	0.066538	2	1585.3	1522.1	---
AID41403.1	130	C	hypothetical protein SAXN108_2962 [Staphylococcus aureus]	1	9.53883e-05	92.428	LFIC(1)YLGDFK	3	0.04532	1	1941.1	1607	drp35; lactonase [EC:3.1.1.-]
AID41430.1	274	C	glucose inhibited division protein A [Staphylococcus aureus]	1	0.004848	62.582	YC(1)PSIEDK	3	0.17199	1	5205.1	4555.4	gidA, mnmG, MTO1; tRNA uridine 5-carboxymethylaminomethyl modification enzyme
