# Supplementary material for: Transcription tuned by S-nitrosylation underlies a mechanism for Staphylococcus aureus to circumvent vancomycin killing
Source: Nat Commun. 2023 Apr 21;14:2318. doi: 10.1038/s41467-023-37949-0 (PMC10120478; doi:10.1038/s41467-023-37949-0)
Supplement: Supplementary file 6 — Source Data [file 41467_2023_37949_MOESM6_ESM.xlsx]

## Sheet: Fig.1f
	Full scans of blots in Figure 1f

## Sheet: fig.2c-d
	(i - iii) represents n = 3 biological replicates.
	Figure 2c
		OD600	XN108 V-0 L-0			XN108 V-2 L-0			XN108 V-2 L-40
			i	ii	iii	i	ii	iii	i	ii	iii
	Time (h)	0	0	0.003	0.003	0.001	0	0.003	0.002	0.001	0
		13	0.162	0.157	0.15	0.146	0.144	0.146	0.156	0.144	0.147
		15	0.231	0.231	0.213	0.186	0.18	0.178	0.195	0.178	0.186
		17	0.369	0.371	0.343	0.281	0.257	0.254	0.256	0.226	0.236
		19	0.632	0.645	0.598	0.491	0.441	0.442	0.369	0.331	0.34
		21	0.943	0.958	0.927	0.806	0.755	0.76	0.542	0.496	0.505
		23	1.093	1.105	1.083	1.006	0.983	0.985	0.764	0.726	0.731
		25	1.226	1.236	1.216	1.145	1.129	1.127	0.918	0.903	0.906
					p-value
			XN108 V-2 L-0	XN108 V-2 L-40	0.0005
			XN108 V-0 L-0	XN108 V-2 L-40	<0.0001
		Graphs plotted in Origin (2021b). Statistical significance was calculated using the two-way ANOVA in Prism 9 (GraphPad).
			V-0: 0 mg/ml vancomycin
			V-2: 2 mg/ml vancomycin
			L-0: 0 mM L-NAME
			L-0: 40 mM L-NAME
	Figure 2d
		OD600	Mu50 V-0 L-0			Mu50 V-2 L-0			Mu50 V-2 L-40
			i	ii	iii	i	ii	iii	i	ii	iii
	Time (h)	0	0.002333	0.004	0.001333	0.003	0.003333	0.004	0.003	0.006	0.002
		13	0.216667	0.214333	0.218333	0.181333	0.176	0.191	0.105333	0.109	0.109333
		15	0.283333	0.274667	0.272	0.237	0.228333	0.241667	0.152667	0.158333	0.156
		17	0.403667	0.384333	0.376667	0.296333	0.280333	0.298	0.207	0.208667	0.205333
		19	0.626667	0.593667	0.581	0.390333	0.361333	0.385	0.285333	0.278667	0.273333
		21	0.910667	0.88	0.869333	0.533333	0.488667	0.531333	0.408667	0.386333	0.377667
		23	1.05867	1.04233	1.03867	0.760333	0.697333	0.766333	0.617	0.568333	0.561
		25	1.118	1.113	1.11633	0.983667	0.948667	0.983333	0.885667	0.8	0.809667
					p-value
			Mu50 V-2 L-0	Mu50 V-2 L-40	0.001
			Mu50 V-0 L-0	Mu50 V-2 L-40	<0.0001
		Graphs plotted in Origin (2021b). Statistical significance was calculated using the two-way ANOVA in Prism 9 (GraphPad).
			V-0: 0 mg/ml vancomycin
			V-2: 2 mg/ml vancomycin
			L-0: 0 mM L-NAME
			L-0: 40 mM L-NAME

## Sheet: fig.3a-f
	(i - iii) represents n = 3 biological replicates.
	Figure 3a-f
		OD600	WT SNP 0 mM			Dnos SNP 0 mM			mgrA(C12S) SNP 0 mM			WT SNP 1 mM			Dnos SNP 1 mM			mgrA(C12S) SNP 1 mM			WT SNP 5 mM			Dnos SNP 5 mM			mgrA(C12S) SNP 5 mM			WT SNP 20 mM			Dnos SNP 20 mM			mgrA(C12S) SNP 20 mM
			i	ii	iii	i	ii	iii	i	ii	iii	i	ii	iii	i	ii	iii	i	ii	iii	i	ii	iii	i	ii	iii	i	ii	iii	i	ii	iii	i	ii	iii	i	ii	iii
	Time (h)	0	0.007	0.006	0.007	0.004	0.003	0.004	0.004	0.003	0.004	0.006	0.002	0.004	0.002	0.001	0.002	0.002	0	0.001	0.007	0.002	0.005	0.003	0.002	0.003	0.002	0.002	0.002	0.004	0.002	0.003	0.003	0.002	0.003	0.002	0.001	0.002
		14	0.234	0.242	0.25	0.026	0.024	0.026	0.026	0.032	0.03	0.214	0.209	0.224	0.02	0.023	0.023	0.009	0.011	0.011	0.188	0.184	0.198	0.012	0.01	0.012	0.005	0.009	0.008	0.185	0.183	0.196	0.009	0.01	0.011	0.007	0.009	0.009
		16.5	0.441	0.445	0.455	0.073	0.069	0.072	0.087	0.104	0.097	0.348	0.32	0.346	0.077	0.087	0.083	0.033	0.039	0.037	0.277	0.263	0.282	0.028	0.034	0.032	0.016	0.019	0.019	0.266	0.254	0.272	0.017	0.023	0.021	0.01	0.01	0.011
		18.5	0.74	0.761	0.763	0.125	0.12	0.124	0.181	0.206	0.195	0.577	0.563	0.582	0.15	0.161	0.157	0.08	0.101	0.092	0.421	0.409	0.427	0.066	0.088	0.078	0.03	0.038	0.035	0.356	0.333	0.357	0.031	0.055	0.044	0.014	0.017	0.017
		20.5	0.97	1.005	1	0.166	0.164	0.166	0.325	0.381	0.354	0.827	0.87	0.861	0.239	0.271	0.256	0.149	0.173	0.162	0.665	0.669	0.679	0.125	0.148	0.138	0.065	0.084	0.076	0.499	0.463	0.493	0.071	0.111	0.092	0.026	0.03	0.029
		22.5	1.123	1.157	1.152	0.235	0.239	0.249	0.629	0.713	0.683	1.002	1.061	1.044	0.411	0.437	0.436	0.266	0.318	0.304	0.927	0.948	0.95	0.185	0.241	0.225	0.127	0.145	0.148	0.708	0.656	0.694	0.115	0.161	0.15	0.049	0.059	0.066
		24.5	1.244	1.276	1.272	0.325	0.343	0.346	0.941	0.974	0.97	1.141	1.2	1.183	0.661	0.698	0.692	0.513	0.616	0.577	1.103	1.117	1.122	0.323	0.42	0.384	0.217	0.256	0.249	0.949	0.899	0.936	0.179	0.254	0.229	0.1	0.111	0.118
		27	1.353	1.377	1.377	0.503	0.562	0.545	1.12	1.144	1.144	1.274	1.327	1.313	0.944	0.97	0.969	0.944	0.974	0.971	1.272	1.281	1.289	0.657	0.75	0.716	0.474	0.581	0.54	1.16	1.126	1.155	0.283	0.395	0.351	0.173	0.19	0.194
		38	1.449	1.445	1.459	1.0605	1.201	1.143	1.36	1.365	1.375	1.445	1.45	1.46	1.314	1.356	1.347	1.351	1.362	1.369	1.458	1.445	1.464	1.34	1.355	1.36	1.305	1.335	1.332	1.419	1.406	1.425	1.163	1.269	1.228	0.997	1.055	1.038
		41	1.445	1.439	1.454	1.0955	1.242	1.181	1.353	1.356	1.367	1.444	1.445	1.457	1.313	1.365	1.351	1.352	1.361	1.369	1.454	1.441	1.46	1.351	1.391	1.383	1.336	1.356	1.358	1.418	1.407	1.425	1.259	1.339	1.311	1.146	1.179	1.175
		43	1.443	1.436	1.452	1.1135	1.25	1.194	1.349	1.352	1.363	1.439	1.44	1.452	1.31	1.365	1.35	1.348	1.359	1.366	1.453	1.44	1.459	1.354	1.398	1.388	1.343	1.358	1.363	1.417	1.403	1.422	1.28	1.354	1.329	1.206	1.236	1.233
		45.5	1.437	1.43	1.446	1.1305	1.25	1.202	1.349	1.354	1.364	1.437	1.434	1.448	1.302	1.362	1.344	1.342	1.35	1.358	1.447	1.435	1.453	1.349	1.4	1.387	1.336	1.351	1.356	1.409	1.398	1.416	1.294	1.361	1.34	1.258	1.276	1.279
		48	1.432	1.424	1.44	1.134	1.25	1.204	1.331	1.333	1.344	1.431	1.428	1.442	1.295	1.352	1.336	1.33	1.338	1.346	1.442	1.428	1.447	1.343	1.394	1.381	1.326	1.34	1.345	1.402	1.39	1.408	1.297	1.358	1.34	1.263	1.276	1.282
					p-value				p-value
			WT SNP 0 mM	WT SNP 1 mM	0.0015		Dnos SNP 0 mM	Dnos SNP 1 mM	0.0015
			mgrA(C12S) SNP 0 mM	mgrA(C12S) SNP 1 mM	0.0004		WT SNP 0 mM	Dnos SNP 0 mM	<0.0001
			WT SNP 0 mM	mgrA(C12S) SNP 0 mM	<0.0001		Dnos SNP 0 mM	Dnos SNP 5 mM	0.0163
			WT SNP 0 mM	WT SNP 5 mM	<0.0001		Dnos SNP 0 mM	Dnos SNP 20 mM	0.9813
			mgrA(C12S) SNP 0 mM	mgrA(C12S) SNP 5 mM	<0.0001
			WT SNP 0 mM	WT SNP 20 mM	<0.0001
			mgrA(C12S) SNP 0 mM	mgrA(C12A) SNP 20 mM	<0.0001
		Graphs plotted in Origin (2021b). Statistical significance was calculated using the two-way ANOVA in Prism 9 (GraphPad).

## Sheet: fig.4b, 6e
	Figure 4b, 6e
	Cell wall thickness of n = 5 cells from each strain were measured three times (i-iii) randomly. Mean of i-iii are plotted.
		Strains	Cell wall thickness （nm）			Plotted
		XN108-WT	i	ii	iii	Mean of i-iii	p-value
		cell 1	70.1395	59.093	48.2442	59.1589
		cell 2	68.2907	66.1512	51.3372	61.9264
		cell 3	65.9884	59.1279	66.2558	63.7907
		cell 4	68.4302	59.5349	65.1395	64.3682
		cell 5	63.7558	57.1628	51.593	57.5039
		XN108-Dnos
		cell 1	47.7442	46.6628	51.5698	48.6589	0.00013681
		cell 2	57.6047	51.5116	48.0116	52.376
		cell 3	54.4419	46.7791	54.6279	51.9496
		cell 4	52.8721	57.3488	46.5465	52.2558
		cell 5	42.7791	54.6279	53.3372	50.2481
		XN108-mgrAC12S
		cell 1	39.3837	49.186	47.2326	45.2674	1.98891e-05
		cell 2	47.3837	43.8023	32.9651	41.3837
		cell 3	48.7791	44.3721	47.3023	46.8178
		cell 4	42.314	39.5116	46.5581	42.7946
		cell 5	43.3488	52.4186	49.4302	48.3992
		XN108-walRC67S
		cell 1	61.2558	62.9302	59.0698	61.0853	0.0197713
		cell 2	56.814	54.8488	49.7326	53.7984
		cell 3	59.4535	53	56.0233	56.1589
		cell 4	53.5814	52.7907	51.7907	52.7209
		cell 5	50.907	48.3605	52.2791	50.5155
	Graphs plotted in Prism 9 (GraphPad), and statistical significance was calculated using the two-tailed unpaired Student’s t-test in Excel (Microsoft 2021).

## Sheet: fig.4c-g
	(i - iii) represents n = 3 biological replicates.
	Figure 4c
		Initial OD600 (%)	WT SNP 0 mM			Dnos SNP 0 mM			WT SNP 5 mM			Dnos SNP 5 mM
			i	ii	iii	i	ii	iii	i	ii	iii	i	ii	iii
		0 h	100	100	100	100	100	100	100	100	100	100	100	100
		1 h	103.349	101	102.325	101.042	100	98.5875	102.941	101.047	102.144	103.828	103.828	103.499
		2 h	101.435	100	100.868	96.875	96.3542	94.9417	101.961	101.047	101.654	102.392	102.871	102.542
		3 h	95.2153	95	95.2577	88.5417	88.5417	87.1292	96.5686	95.8115	96.3401	94.7368	94.7368	94.4084
		4 h	91.866	91	91.583	77.0833	77.0833	76.1917	94.6078	94.2408	94.5743	85.6459	86.1244	85.7959
		5 h	88.9952	88	88.6476	60.9375	61.4583	60.5667	91.1765	90.0524	90.7644	74.1627	74.6411	74.3127
		6 h	85.6459	82.5	84.223	44.7917	45.3125	44.4208	87.7451	85.8639	86.9545	62.201	63.1579	62.8294
		7 h	81.3397	76	78.8199	33.8542	34.8958	34.0042	82.3529	78.534	80.5935	53.5885	54.5455	54.217
		8 h	72.7273	67.5	70.2636	27.0833	28.6458	27.7542	75	71.2042	73.2521	46.4115	47.3684	47.04
		Graphs plotted in Origin (2021b).
	Figure 4d
		Initial OD600 (%)	WT SNP 0 mM			mgrA(C12S) SNP 0 mM			WT SNP 5 mM			mgrA(C12S) SNP 5 mM
			i	ii	iii	i	ii	iii	i	ii	iii	i	ii	iii
		0 h	102.575	96.9957	100.429	97.9675	98.7805	102.846	98.7448	99.5816	101.674	99.0566	99.5283	101.887
		1 h	102.575	95.279	98.7124	95.935	96.3415	100.813	98.7448	99.1632	100.837	83.0189	83.9623	84.434
		2.5 h	93.9914	87.5536	90.5579	75.2033	75.6098	78.0488	91.6318	92.0502	93.3054	36.7925	38.2075	37.7358
		3.5 h	90.9871	84.9785	87.1245	58.5366	58.5366	59.7561	88.7029	88.7029	89.9582	19.8113	21.6981	21.2264
		5 h	84.5494	78.5408	80.6867	39.0244	38.6179	38.6179	81.1715	81.1715	82.8452	9.90566	12.2642	11.7925
		6 h	78.1116	72.5322	74.6781	31.3008	30.8943	30.8943	74.8954	74.8954	76.569	8.01887	9.90566	9.43396
		7 h	68.2403	63.0901	64.3777	26.4228	26.0163	25.6098	65.6904	65.272	66.9456	7.07547	8.96226	8.49057
		8 h	60.0858	54.5064	55.794	23.1707	22.7642	22.3577	58.159	57.7406	58.9958	6.60377	8.49057	8.01887
		Graphs plotted in Origin (2021b).
	Figure 4e
		Relative expression	WT			mgrA(C12S)
			i	ii	iii	i	ii	iii	p-value
		lytN	1.11688	0.972882	0.910236	4.39292	5.36025	5.23207	0.000207614
		sarV	0.832894	0.931025	1.23608	4.00574	4.20597	4.80942	0.000246499
		atlA	0.76664	1.01926	1.2141	1.08979	0.74085	1.22601	0.927157
		Graphs plotted in Prism 9 (GraphPad), and statistical significance was calculated using the two-tailed unpaired Student’s t-test in Excel (Microsoft 2021).
	Figure 4f
		Relative expression	WT SNP 0 mM			WT SNP 0.2 mM				WT SNP 1 mM
			i	ii	iii	i	ii	iii	p-value	i	ii	iii	p-value
		lytN	0.820075	1.09164	1.08829	0.4093	0.709431	0.640651	0.0318053	0.546146	0.515393	0.629014	0.0105015
		sarV	1.08137	0.834453	1.08417	0.800065	0.538859	0.705661	0.0474497	0.748094	0.560562	0.612176	0.0227423
		Relative expression	mgrA(C12S) SNP 0 mM			mgrA(C12S) SNP 0.2 mM				mgrA(C12S) SNP 1 mM
			i	ii	iii	i	ii	iii	p-value	i	ii	iii	p-value
		lytN	3.21967	5.07956	5.0109	2.67169	3.58343	3.62004	0.169114	3.38722	3.7476	4.26418	0.389022
		sarV	3.85054	4.62646	4.70558	4.1473	4.56341	4.57932	0.912823	3.58715	4.25315	4.31354	0.393054
		Graphs plotted in Prism 9 (GraphPad), and statistical significance was calculated using the two-tailed unpaired Student’s t-test in Excel (Microsoft 2021).
	Figure 4g
		Relative expression	WT H2O2 0 mM			WT H2O2 0.05 mM				WT H2O2 0.2 mM				WT H2O2 1 mM
			i	ii	iii	i	ii	iii	p-value	i	ii	iii	p-value	i	ii	iii	p-value
		lytN	0.820075	1.09164	1.08829	1.28485	1.17165	1.19174	0.0886777	1.03457	1.37443	1.74196	0.160755	0.876693	0.94239	0.963408	0.48217
		sarV	1.08137	0.834453	1.08417	1.31864	1.17593	1.23123	0.0592844	1.77786	1.09187	1.81576	0.0873568	1.91798	1.47213	1.29551	0.0503486
		Relative expression	mgrA(C12S) H2O2 0 mM			mgrA(C12S) H2O2 0.05 mM				mgrA(C12S) H2O2 0.2 mM				mgrA(C12S) H2O2 1 mM
			i	ii	iii	i	ii	iii	p-value	i	ii	iii	p-value	i	ii	iii	p-value
		lytN	3.21967	5.07956	5.0109	3.57265	4.72486	4.01184	0.656425	3.31215	3.72099	3.96222	0.29292	3.72444	3.80301	3.76351	0.331265
		sarV	4.74826	4.50845	4.74708	5.22751	4.2963	4.67323	0.830484	4.54003	3.87536	5.54077	0.975734	5.87473	6.12622	5.00048	0.0462971
		Graphs plotted in Prism 9 (GraphPad), and statistical significance was calculated using the two-tailed unpaired Student’s t-test in Excel (Microsoft 2021).

## Sheet: Fig. 5a-f
	(i - iii) represents n = 3 biological replicates.
	Figure 5a-b
		Percentage of input (%)	IgG						anti-MgrA
			WT			mgrA(C12S)			WT			mgrA(C12S)
			i	ii	iii	i	ii	iii	i	ii	iii	i	ii	iii	p-value
		lytN	0.00837323	0.00775854	0.00803214	0.00600342	0.00484261	0.00439476	0.0708052	0.0669858	0.0780207	0.0102374	0.0093553	0.00708999	4.79835e-05
		sarV	0.00897421	0.00909948	0.0067542	0.00401607	0.00621513	0.00775854	0.0460709	0.047039	0.0438889	0.00587987	0.00638986	0.00487629	2.66216e-06
		Graphs plotted in Prism 9 (GraphPad), and statistical significance was calculated using the two-tailed unpaired Student’s t-test in Excel (Microsoft 2021).
	Figure 5c-d
		Percentage of input (%)	IgG						anti-MgrA
			WT			Dnos			WT			Dnos
			i	ii	iii	i	ii	iii	i	ii	iii	i	ii	iii	p-value
		lytN	0.0165159	0.014082	0.0200535	0.00608111	0.00618648	0.00597574	0.20166	0.20166	0.185565	0.04133	0.0367359	0.053044	2.98844e-05
		sarV	0.0124878	0.0114911	0.0134772	0.00443225	0.00389724	0.00496726	0.0978467	0.0869703	0.0932125	0.0241249	0.0226659	0.0212951	2.76935e-05
		Graphs plotted in Prism 9 (GraphPad), and statistical significance was calculated using the two-tailed unpaired Student’s t-test in Excel (Microsoft 2021).

## Sheet: fig.6f-h
	(i - iii) represents n = 3 biological replicates.
	Figure 6f
		Initial OD600 (%)	XN108-WT			walR(C67S)
			i	ii	iii	i	ii	iii
		0 h	100	100	100	100	100	100
		1 h	97.6027	99.3355	98.6395	93.5714	93.3333	93.3333
		2 h	95.2055	96.3455	96.2585	70.7143	70.8772	70.5263
		3 h	87.3288	91.3621	91.4966	50	49.8246	49.8246
		4 h	77.3973	81.3953	80.9524	36.7857	37.193	36.4912
		5 h	66.7808	70.7641	70.068	27.5	25.614	25.9649
		6 h	55.137	59.4684	58.1633	22.5	21.4035	21.0526
		7 h	46.5753	50.8306	50	19.2857	18.5965	18.2456
		8 h	40.7534	44.186	43.5374	17.1429	16.4912	16.4912
		Graphs plotted in Origin (2021b).
	Figure 6g
		Relative expression	WT			walR(C67S)
			i	ii	iii	i	ii	iii	p-value
		lytN	1.11688	0.972882	0.910236	1.46287	0.819036	0.557632	0.855702
		sarV	0.832894	0.931025	1.23608	1.00719	1.37884	1.14843	0.335003
		sle1	0.945396	0.88573	1.16887	3.3991	2.26835	2.69458	0.00631896
		atlA	0.76664	1.01926	1.2141	2.70494	2.95795	2.11637	0.0047706
		Graphs plotted in Prism 9 (GraphPad), and statistical significance was calculated using the two-tailed unpaired Student’s t-test in Excel (Microsoft 2021).
	Figure 6h
		Percentage of input (%)	IgG						anti-WalR
			WT			Dnos			WT			Dnos			p-value
			i	ii	iii	i	ii	iii	i	ii	iii	i	ii	iii
		sle1	0.00764915	0.00872881	0.0065695	0.00373276	0.00464534	0.00282017	0.0442621	0.046714	0.0418102	0.0134154	0.0133224	0.0135084	2.63179e-05
		atlA	0.010717	0.0111254	0.0103087	0.00782216	0.00857885	0.00706546	0.0606163	0.0660636	0.0551689	0.0217961	0.0214185	0.0221738	0.000249878
		Graphs plotted in Prism 9 (GraphPad), and statistical significance was calculated using the two-tailed unpaired Student’s t-test in Excel (Microsoft 2021).

## Sheet: Suppl.fig.2a-b
	(i - iii) represents n = 3 biological replicates.
	Supplementary Figure 2a-b
		OD600	WT L-0			Dnos L-0			Dnos L-5			Dnos L-10			WT L-40			Dnos L-40
			i	ii	iii	i	ii	iii	i	ii	iii	i	ii	iii	i	ii	iii	i	ii	iii
	Time (h)	0	0.001	0.003	0.002	0.002	0.003	0.003	0.008	0.003	0.006	0.008	0.002	0.005	0.009	0	0.005	-0.002	0	-0.001
		12	0.156	0.161	0.174	0.103	0.095	0.114	0.126	0.127	0.142	0.139	0.138	0.154	0.171	0.165	0.183	0.166	0.175	0.186
		14	0.181	0.185	0.198	0.114	0.108	0.126	0.135	0.148	0.157	0.163	0.162	0.178	0.187	0.185	0.201	0.18	0.191	0.201
		16	0.265	0.282	0.289	0.16	0.159	0.175	0.189	0.201	0.21	0.222	0.218	0.235	0.239	0.237	0.253	0.241	0.263	0.267
		18	0.452	0.491	0.487	0.236	0.248	0.257	0.271	0.292	0.297	0.313	0.318	0.331	0.356	0.358	0.372	0.345	0.385	0.38
		20	0.744	0.786	0.78	0.33	0.355	0.358	0.372	0.405	0.404	0.433	0.446	0.455	0.53	0.54	0.55	0.478	0.531	0.52
		22	0.941	0.96	0.966	0.445	0.489	0.482	0.507	0.551	0.544	0.591	0.603	0.612	0.755	0.762	0.774	0.627	0.674	0.666
		24	1.093	1.105	1.114	0.567	0.623	0.61	0.639	0.679	0.674	0.723	0.715	0.734	0.885	0.893	0.904	0.731	0.768	0.765
		36	1.333	1.317	1.34	0.811	0.895	0.868	0.876	0.952	0.929	1.002	1.029	1.031	1.252	1.249	1.266	1.088	1.121	1.12
					p-value
			WT L-0	WT L-40	0.0054
			Dnos L-0	Dnos L-40	0.0211
			Dnos L-0	Dnos L-5	0.1426
			Dnos L-0	Dnos L-10	0.0194
			Dnos L-0	WT L-40	0.0211
		Graphs plotted in Origin (2021b). Statistical significance was calculated using the two-way ANOVA in Prism 9 (GraphPad).
		0, 5, 10 or 40 mM L-NAME displayed as L-0, L-5, L-10 or L-40 respectively.

## Sheet: Suppl.fig.3
	(i - iii) represents n = 3 biological replicates.
	Supplementary Figure 3
		Relative expression	WT			Dnos				mgrA(C12S)
			i	ii	iii	i	ii	iii	p-value	i	ii	iii	p-value
		pbp2	0.748875	0.985542	1.26558	0.884533	0.957347	1.18115	0.966919	1.30972	1.28547	1.01571	0.313037
		pbp4	0.748875	0.985542	1.26558	0.989535	1.28832	0.85853	0.828096	1.19655	0.734788	0.860705	0.750176
		scdA	1.06699	0.914289	1.01873	1.13016	1.19134	1.09018	0.0633034	1.32367	1.13103	1.16192	0.0515354
		dltA	1.02921	0.970791	0.97162	1.0836	0.99153	0.956291	0.664145	0.817254	0.711389	1.10199	0.390795
		ddl	1.00017	0.999835	0.999835	1.26952	0.534162	0.683642	0.488881	1.1701	0.889587	0.935925	0.987835
		Graphs plotted in Prism 9 (GraphPad), and statistical significance was calculated using the two-tailed unpaired Student’s t-test in Excel (Microsoft 2021).

## Sheet: Suppl.fig.6a-c
	(i - iii) represents n = 5 biological replicates.
	Supplementary Figure 6a
		Initial OD600 (%)	WT SNP 0 mM					mgrA(C12A) SNP 0 mM					WT SNP 5 mM					mgrA(C12A) SNP 5 mM
			i	ii	iii	iv	v	i	ii	iii	iv	v	i	ii	iii	iv	v	i	ii	iii	iv	v
		0 h	100	100	100	100	100	100	100	100	100	100	100	100	100	100	100	100	100	100	100	100
		1 h	89.1192	88.5417	88.4211	89.9471	89.8396	97	98.0296	97.0732	97.0149	97.0297	91.1458	89.7436	89.6373	90.2564	91.7098	96.2617	96.6825	96.1538	95.6731	98.5437
		2 h	77.7202	77.0833	77.3684	78.836	79.1444	85	85.7143	85.3659	85.5721	85.1485	80.7292	80.5128	79.2746	80.5128	82.3834	83.1776	83.4123	83.1731	82.2115	81.5534
		3 h	68.9119	68.2292	68.9474	70.3704	68.984	71	72.4138	71.7073	71.6418	71.2871	72.9167	71.2821	72.0207	73.8462	75.1295	69.1589	69.1943	69.2308	68.2692	72.3301
		4 h	61.658	61.4583	62.1053	63.4921	61.4973	60	61.0837	60.4878	60.199	59.901	67.1875	66.1538	66.3212	68.2051	68.9119	58.4112	58.2938	58.1731	57.6923	59.2233
		5 h	55.4404	54.6875	55.7895	56.0847	55.615	49	50.7389	50.2439	49.7512	49.505	61.4583	61.0256	61.658	63.0769	63.2124	48.5981	48.8152	48.0769	47.5962	46.1165
		6 h	51.2953	51.0417	52.1053	51.8519	51.3369	42.5	43.8424	43.4146	42.7861	42.5743	57.8125	58.4615	57.513	58.4615	59.0674	42.0561	42.1801	41.8269	40.8654	41.2621
		7 h	49.2228	48.9583	50	50.2646	50.2674	38	39.9015	40	38.806	39.1089	55.7292	56.4103	55.4404	56.4103	56.9948	38.3178	38.3886	37.9808	37.5	35.9223
		8 h	45.0777	45.3125	46.3158	46.0317	46.5241	33.5	34.9754	35.122	34.3284	34.6535	52.0833	51.7949	52.3316	53.3333	52.8497	34.1121	34.1232	33.6538	33.1731	32.0388
		Graphs plotted in Origin (2021b).
	(i - iii) represents n = 3 biological replicates.
	Supplementary Figure 6b
		Relative expression	WT			mgrA(C12A)
			i	ii	iii	i	ii	iii	p-value
		lytN	1	1.14445	0.86314	3.84668	2.35697	4.32596	0.0138025
		sarV	1	0.81087	0.80238	1.62731	1.73226	2.32983	0.0108614
		Graphs plotted in Prism 9 (GraphPad), and statistical significance was calculated using the two-tailed unpaired Student’s t-test in Excel (Microsoft 2021).
	Supplementary Figure 6c
		Relative expression	WT SNP 0 mM			WT SNP 0.2 mM				WT SNP 1 mM
			i	ii	iii	i	ii	iii	p-value	i	ii	iii	p-value
		lytN	1	1	1	0.4945	0.56645	0.61818	0.000252794	0.43473	0.50072	0.52174	3.98019e-05
		sarV	1	1	1	0.63195	0.63765	0.79033	0.00378618	0.6422	0.65346	0.71143	0.000102911
		Relative expression	mgrA(C12A) SNP 0 mM			mgrA(C12A) SNP 0.2 mM				mgrA(C12A) SNP 1 mM
			i	ii	iii	i	ii	iii	p-value	i	ii	iii	p-value
		lytN	1.78493	1.82108	1.82244	1.26707	1.82981	2.37762	0.964134	1.85343	1.38652	1.47304	0.172868
		sarV	1.51853	1.63689	1.80262	1.35018	1.73007	1.75072	0.797014	1.97541	1.48237	1.50429	0.994429
		Graphs plotted in Prism 9 (GraphPad), and statistical significance was calculated using the two-tailed unpaired Student’s t-test in Excel (Microsoft 2021).

[truncated: 3 more sheets: Suppl.fig.5a-c, Suppl.fig.8, Suppl.fig.9a]
